# Supplementary material for: Transcriptional and Post-Transcriptional Polar Effects in Bacterial Gene Deletion Libraries
Source: mSystems. 2021 Sep 7;6(5):e00813-21. doi: 10.1128/mSystems.00813-21 (PMC8547470; doi:10.1128/mSystems.00813-21)
Supplement: TABLE S1 [file msystems.00813-21-st001.xlsx]

## Sheet: Description
Table S1. Proteome-wide protein levels of mutants analyzed in this study and in Mateus et al. (2020).
Column	Description
KO_mutant	Gene name for targeted gene - the same nomenclature as in the Uniprot database used for mass spectrometry searches was used
Run	Mass spectrometry run
sample_name	Sample name in data analysis pipeline
gene_name	Relative log2 fold-changes of mutant vs control

## Sheet: TableS1
KO_mutant	Run	sample_type	AAAT	AAEA	AAER	AAS	AAT	ACCA	ACCB	ACCC	ACCD	ACEA	ACEB	ACEE	ACEF	ACEK	ACKA	ACNA	ACNB	ACPH	ACPP	ACPS	ACPT	ACRA	ACRB	ACRD	ACRE	ACRR	ACRZ	ACS	ACTP	ACUI	ADA	ADD	ADE	ADEP	ADHE	ADHP	ADIA	ADIC	ADIY	ADK	AEGA	AER	AES	AGAR	AGAS	AGAV	AGP
ACEE	5	kan_21	-0.347522	NA	0.15452	-0.505047	NA	-0.299667	0.0453463	-0.0322914	-0.0846956	0.0218388	0.466185	NA	-1.17453	NA	-1.10023	2.41569	0.386274	NA	-0.275198	NA	NA	-0.322083	-0.390846	-0.245727	NA	-0.18536	NA	2.15768	1.94719	0.859136	NA	-0.144681	-0.638132	NA	0.369443	1.95097	NA	NA	NA	-0.543972	NA	-0.29086	-0.720004	-0.49825	NA	NA	0.788746
ACEE	6	kan_21	NA	NA	0.487939	-0.446071	0.287959	-0.523005	-0.120196	-0.346726	-0.387686	0.00730312	0.327193	NA	-1.13075	NA	-1.09215	2.03606	0.156159	NA	-0.280673	0.148834	NA	-0.323872	-0.429825	-0.0588963	NA	-0.423231	1.23753	1.80028	NA	0.720066	NA	0.126746	-0.999077	NA	0.362909	1.7581	1.53129	NA	NA	-0.636836	NA	NA	NA	-0.208123	NA	0.0804527	0.706946
ACEE	7	FRT_21	-0.48205	-1.35817	0.400845	-0.587398	0.884024	-0.0665811	-0.105738	-0.100506	-0.0829365	0.273159	0.893232	NA	0.0439094	NA	-0.865527	2.7707	0.639417	NA	-0.811589	-0.2001	NA	-0.179283	-0.334466	-0.357929	NA	-0.136471	NA	2.37514	NA	0.665771	0.927745	0.137641	-1.42521	NA	0.138536	3.13163	NA	NA	NA	-0.694289	-2.38326	-1.09257	-0.956598	-0.588151	0.139284	-0.0684163	0.237394
ACEE	8	FRT_21	-0.125913	NA	0.420923	-0.584758	0.743161	-0.308389	-0.234052	-0.0684577	-0.0460076	-0.017624	0.669677	NA	0.0319976	0.783231	-0.897926	2.70033	0.365913	0.907882	-0.414469	-0.256743	NA	-0.177784	-0.270184	-0.199651	NA	-0.223967	NA	2.24537	NA	0.222358	1.06214	-0.0405672	-1.52493	NA	0.082916	NA	1.78664	NA	NA	-0.810744	-2.22415	-0.271444	-0.447389	-0.659733	0.660198	0.0461294	0.149152
ACRA	1	kan_21	NA	NA	-0.109045	0.056986	NA	-0.0422431	0.51476	0.0195914	0	0.011356	0.309	-0.685021	-0.615267	NA	-0.647509	-0.00359423	0.302184	NA	1.12903	-4.99588e-05	NA	NA	-0.673067	NA	NA	0.0802932	NA	-0.426818	NA	-0.0980974	NA	-0.239419	-0.163066	0.0321186	0.106257	NA	NA	NA	NA	0.0631642	NA	0	NA	0.042281	NA	NA	-0.334052
ACRA	2	kan_21	NA	NA	-0.09548	-0.26256	NA	0.210516	-0.194692	0	-0.318887	0.0709407	0.0706789	-0.242835	-0.32366	NA	-0.779399	0.73818	0.422095	NA	0.59359	-0.428788	NA	NA	-0.683276	NA	NA	0.142476	NA	0.465694	NA	-0.151899	NA	-0.142044	-0.0573601	0.460479	-0.0665097	NA	NA	NA	NA	0.0141623	NA	0.197777	NA	0	NA	NA	0.745726
ACRA	3	kan_21	NA	NA	-0.00852853	0.0236767	NA	-0.00994406	0.00326911	0.0995581	0.0887663	0	0.204361	-0.576386	-0.536744	NA	-0.62771	0.070074	0.360644	NA	0.151717	0	NA	NA	-0.701129	NA	NA	0.0470581	NA	NA	NA	-0.058375	NA	-0.332157	0.00839883	0.20713	0.108608	NA	NA	NA	NA	0.0455942	NA	NA	NA	0	NA	NA	-0.264449
ACRA	4	kan_21	NA	0	-0.0132656	-0.24999	NA	0.272741	-0.184265	0.0169964	-0.331629	0.103829	0.0369445	-0.213287	-0.310952	NA	-0.746193	0.612779	0.499816	NA	0.673615	-0.196175	NA	NA	-0.627651	-0.0918247	NA	0.2051	NA	NA	NA	-0.160205	NA	-0.259525	-0.0763862	0.486018	-0.118563	NA	NA	NA	NA	-0.216171	NA	0.127276	NA	0	NA	NA	0.455924
ACRB	1	kan_21	NA	0	-0.102983	-0.00921675	NA	-0.0384915	0.0883151	-0.0616789	0	0	-0.127889	-0.203617	-0.270571	NA	0.187595	0.345255	-0.0887959	NA	0.418073	NA	NA	0.0403094	NA	-0.195357	NA	0.201839	NA	0.377948	NA	-0.248172	NA	-0.333153	0.292066	0.410744	-0.233067	NA	NA	NA	NA	0.225849	NA	0	NA	0.121027	NA	NA	0.333142
ACRB	2	kan_21	NA	NA	-0.0510472	0.299675	NA	-0.0421944	-0.202503	-0.209222	0	-0.261151	-0.361193	0.120232	0.0928557	NA	0.0429981	-0.265206	-0.269615	NA	-0.0395781	NA	NA	0.291675	NA	NA	NA	0.179797	NA	-0.214717	NA	-0.0104184	NA	-0.106233	0.41863	0.36332	-0.284173	NA	NA	NA	NA	0.271395	NA	0.0353719	NA	0.050452	NA	NA	-0.099938
ACRB	3	kan_21	NA	-0.0717703	-0.0359533	0	NA	-0.0281986	-0.0475178	0.0139204	0.0200753	0	-0.282895	-0.114746	-0.206116	NA	0.183793	0.446584	0	NA	0.0972616	0.0438643	NA	0.125984	NA	-0.0435543	NA	0.241314	NA	0.594244	NA	-0.132853	NA	-0.504467	0.477245	0.634785	-0.335053	NA	NA	NA	NA	0.0931005	NA	-0.0392988	NA	0.132833	NA	NA	0.222977
ACRB	4	kan_21	NA	NA	-0.180577	0.216273	NA	-0.0699467	-0.182796	-0.270769	0.0960711	-0.369902	-0.469132	-0.0443057	-0.0127344	NA	0.0688445	-0.442176	-0.280398	NA	-0.0742424	NA	NA	0.328877	NA	NA	NA	-0.0491909	NA	-0.256507	NA	-0.134663	NA	-0.0250106	0.646282	0.118534	-0.281672	NA	NA	NA	NA	0.176959	NA	NA	NA	0.0706843	NA	NA	0.118015
AHPC	1	kan_21	NA	-0.282576	0.0165728	0.132737	NA	0.0684339	-0.0829454	0.18552	0.0497878	0.0704748	0.124701	-0.24944	-0.224509	NA	-0.160214	0.0591083	0.341404	NA	-0.337948	NA	NA	0	0.0197164	0.0585074	NA	0.0740049	NA	-0.659842	NA	0.170604	NA	0	-0.034664	0	-0.0131356	NA	NA	NA	NA	-0.0422365	NA	-0.360526	NA	0	NA	NA	-0.53269
AHPC	2	kan_21	NA	0.0463313	0.0782472	0.0130159	NA	-0.136734	-0.0553973	-0.164292	-0.220765	0.14123	0.198938	-0.0907663	-0.12024	NA	0.0912555	0	-0.11538	NA	0.280869	-0.0584376	-0.183552	0	-0.142607	NA	NA	0.212724	NA	0.0803712	NA	0.114606	NA	-0.348968	-0.353873	NA	0	NA	NA	NA	NA	0.326264	NA	NA	NA	-0.0570347	NA	NA	0.462886
AHPC	3	kan_21	NA	-0.111833	0.323697	0.146299	NA	0.0568139	0.122305	0.14192	0.110055	0.170888	0.0525734	-0.363406	-0.325085	NA	-0.273684	0	0.227982	NA	0	0.181731	NA	-0.0404385	-0.006243	-0.0313277	NA	0.0059184	NA	-0.785343	NA	0	NA	0	0	0	-0.0972095	NA	NA	NA	NA	0	NA	0	NA	0	NA	NA	-0.669805
AHPC	4	kan_21	NA	0.00266332	0.102516	0	-0.0511957	-0.136904	-0.204438	-0.237542	-0.176715	0.138288	0.168356	-0.0942349	-0.095915	NA	0.134971	-0.0912202	-0.152421	NA	0.0298141	0.111011	NA	0.0439772	-0.124986	NA	NA	0.186327	NA	0.0808439	NA	0.0486713	NA	-0.259619	-0.194529	-0.101166	0	NA	NA	NA	NA	0.391174	NA	NA	NA	0.0200488	NA	NA	0.548744
AMIA	1	kan_21	NA	NA	0.139435	0.0299546	NA	0.124813	-0.323003	0.0606898	0.13699	-0.0119117	0.187685	0.126325	0.120229	NA	0.0883	0.169528	0.102542	NA	-0.341233	0.0678354	-0.0475157	0.124983	0.0125452	0	NA	0	NA	0.241548	NA	0	NA	-0.123446	0.0618045	0.366393	0.0566427	-0.131529	NA	NA	NA	0	NA	-0.446338	NA	-0.012852	NA	NA	0.149784
AMIA	2	kan_21	NA	NA	-0.00424675	-0.0578621	NA	0.00137184	0.303313	0.0731266	-0.0143848	0	0	-0.0138762	0	NA	0.00357136	0.268373	0.306818	NA	0.553756	0.085788	NA	-0.058969	-0.0653931	NA	NA	0.0114553	NA	0.509173	NA	-0.225099	NA	-0.24565	-0.0716725	0.536735	-0.197834	NA	NA	NA	NA	-0.15306	NA	NA	NA	-0.108434	NA	NA	0.319282
AMIA	3	kan_21	NA	-0.226108	-0.103882	0.0282645	NA	0.0491078	-0.0598333	0.0489483	0.0141234	-0.0185687	0.161822	0.130354	0.163365	NA	0.0380509	0.126417	0.132383	NA	-0.39759	0.0126124	0.0162668	0.0329091	0.00526241	NA	NA	NA	NA	0.152868	NA	-0.0342187	NA	-0.122804	0.193757	0.278583	0	NA	NA	NA	NA	-0.054493	NA	NA	NA	0	NA	NA	0.0983666
AMIA	4	kan_21	NA	NA	-0.0308268	0.0165164	NA	0.0111878	0.0407208	0.145382	0	0	-0.0588601	0.164864	0.136878	NA	0.047143	0.285036	0.378267	NA	-0.33316	NA	NA	-0.0637074	0.0359285	NA	NA	-0.0744047	NA	0.473466	NA	-0.0732582	NA	-0.226305	0.0403362	0.563359	-0.106791	NA	NA	NA	NA	0	NA	NA	NA	0	NA	NA	0.247697
AMIC	1	kan_21	NA	NA	NA	-0.173512	NA	0.0610803	0.292104	0	0.0746969	-0.000310938	-0.00673216	-0.456229	-0.453726	NA	-0.116926	0.384235	0.195619	NA	0.814318	-0.0178027	NA	0.491722	0.584135	NA	NA	0	NA	0.0805016	NA	-0.0236313	NA	-0.180452	0.00306483	NA	-0.460488	NA	NA	NA	NA	-0.0325513	NA	-0.0723728	NA	-0.102857	NA	NA	0.150558
AMIC	2	kan_21	NA	NA	0.100318	0	NA	-0.0488965	0.440928	0	0.0702087	0.235324	0.357996	0.100168	0.0845988	NA	0	0.099377	-0.223695	NA	0.150352	0	-0.0111144	-0.0647933	-0.129527	-0.204096	NA	-0.138083	NA	0.190877	NA	-0.112199	NA	0.0446896	-0.195437	-0.144767	0.164515	NA	NA	NA	NA	0.143478	NA	NA	NA	0	NA	NA	0.343643
AMIC	3	kan_21	NA	NA	NA	-0.181934	NA	0.138201	0.335298	-0.0421306	0.0797051	-0.0589705	0.159535	-0.5042	-0.49915	NA	-0.118139	0.407448	0.0903405	NA	0.462334	NA	0.0340477	0.460171	0.56437	NA	NA	0.0397993	NA	0.109851	NA	0.0483013	NA	-0.084995	0.0116889	0.389869	-0.282068	NA	NA	NA	NA	-0.0684857	NA	NA	NA	-0.060155	NA	NA	0.0219621
AMIC	4	kan_21	NA	NA	0.0786259	0	NA	-0.107562	0.120239	-0.00471768	-0.0384411	0.369453	0.286186	0.0179846	0.00362735	NA	0.00683616	0.0642572	-0.181839	NA	0.0524986	-0.0463549	0	-0.0637792	-0.0170028	-0.282209	NA	0	NA	0.222778	NA	-0.0776297	NA	0.0945428	-0.150965	-0.239039	0.00720124	NA	NA	NA	NA	0.105217	NA	NA	NA	-0.101689	NA	NA	0.564689
AROK	5	kan_21	-0.506203	NA	0.250436	-0.0539141	NA	-0.241152	-0.000477217	-0.000425732	-0.0448768	-0.0694193	0.0308863	0.217931	0.341402	NA	0.120162	-0.634115	-0.60631	NA	-0.024667	NA	NA	0.318651	0.396996	0.482993	NA	0.0544329	NA	-0.427856	-0.208863	0.135492	NA	-0.260374	0.363972	NA	-0.00622168	-0.441585	NA	NA	NA	0.217844	NA	-0.0815271	0.40223	0.127046	NA	NA	-0.493004
AROK	6	kan_21	NA	NA	0.101445	-0.454235	0.235017	-0.0184658	-0.00810083	0.135407	0.147845	-0.00160019	0.0384973	0.271551	0.277451	NA	0.271205	-0.0685568	-0.147331	NA	0.297575	0.1256	NA	0.173424	0.168415	0.228061	NA	0.147555	0.294481	0.295249	NA	-0.0659699	NA	-0.150377	0.0095047	NA	-0.37611	-0.156192	-0.160443	NA	NA	0.03193	NA	NA	NA	-0.0497723	NA	0.196637	-0.23459
ASMA	1	kan_21	NA	-0.14216	-0.0356487	0.0114928	NA	0.128189	0.0171118	0.0440854	0.0548966	0.127351	0.0473731	0.124983	0.0657013	NA	0.0853107	0.0325851	0.28454	NA	0	-0.192448	NA	-0.0192092	0.12472	-0.0693217	NA	0.0491864	NA	NA	NA	0.000411686	NA	-0.149715	0	0.367273	-0.0172307	NA	NA	NA	NA	-0.153566	NA	NA	NA	-0.0540464	NA	NA	-0.508416
ASMA	2	kan_21	NA	NA	-0.000895405	0.258397	NA	-0.0732813	-0.289648	-0.0416926	0.0761959	0	-0.206311	0.365511	0.30407	NA	0.48452	-0.290018	-0.188309	NA	-0.0949413	-0.0918132	NA	0.101492	0.234066	NA	NA	-0.307241	NA	-0.226357	NA	0.0717457	NA	-0.683587	1.01133	0.520339	0	NA	NA	NA	NA	-0.244989	NA	1.04969	NA	0.23576	NA	NA	-0.719653
ASMA	3	kan_21	NA	-0.285164	-0.058304	0	NA	0.138508	-0.00652341	-3.53309e-05	0.00102097	0	0	0.0505818	0.00760509	NA	0.0426933	0	0.172868	NA	-0.0638728	-0.130985	0.0746725	0.0078746	0	NA	NA	-0.0316173	NA	-0.0464373	NA	0	NA	-0.158561	-0.0654436	0.294248	-0.0741104	NA	NA	NA	NA	0.0962832	NA	NA	NA	0	NA	NA	-0.157203
ASMA	4	kan_21	NA	-0.0202643	-0.173253	0.349677	NA	-0.0475569	-0.19924	-0.0872854	0.0877729	0	-0.370174	0.29627	0.227743	NA	0.415355	-0.135192	-0.269663	NA	-0.0366518	-0.0944757	NA	0.172621	0.186249	0.0281763	NA	-0.219643	NA	NA	NA	0.00342354	NA	-0.860178	0.797474	0.455452	-0.0246318	NA	NA	NA	NA	-0.136429	NA	0.40209	NA	0.167434	NA	NA	-0.547315
ATPD	1	kan_21	NA	-0.233889	-0.00768642	-0.0292692	NA	0	0	-0.0652494	-0.0549105	-1.14359	-0.741821	0	0	NA	0.036629	-0.419645	-0.203615	NA	0.148822	NA	NA	-0.0397023	-0.0810089	NA	NA	0.0353878	NA	-0.703962	NA	-0.0421933	NA	0.129435	-0.0104862	-0.208406	0.262063	NA	NA	NA	NA	0.179198	NA	NA	NA	0.0461978	NA	NA	-0.534167
ATPD	2	kan_21	NA	NA	0.0484275	0	NA	-0.00340704	0.186395	0.00716663	0.0526068	-0.616132	-0.381569	0.0615512	0	NA	0.0457186	-0.235489	-0.326896	NA	0.162562	0.025123	NA	0	0.0354114	NA	NA	0.226405	NA	NA	NA	0.0653904	NA	0.407668	-0.162993	-0.342593	0.150297	NA	NA	NA	NA	0.191181	NA	NA	NA	0.134667	NA	NA	-0.460332
ATPD	3	kan_21	NA	NA	-0.0709478	-0.0109309	NA	0.00145422	0.315979	-0.0726387	-0.00451351	-1.04689	-0.919283	0.0293032	-0.0196568	NA	0.0237675	-0.382367	-0.279959	NA	0.384908	NA	NA	0.0218835	-0.0647073	NA	NA	0.15996	NA	-0.742959	NA	-0.0695813	NA	0.210372	0.0366614	-0.279477	0.244888	NA	NA	NA	NA	0.076075	NA	NA	NA	0	NA	NA	-0.501684
ATPD	4	kan_21	NA	-0.0831576	0.102802	0.0663195	NA	-0.0660148	-0.0296804	-0.0178798	0.00701943	-0.621877	-0.511969	0	-0.0194793	NA	0.0453	-0.328729	-0.345907	NA	-0.0500295	NA	-0.109397	-0.0223578	0.183741	NA	NA	0.156819	NA	-0.670613	NA	-0.0280541	NA	0.354691	-0.128999	-0.260248	0.204749	NA	NA	NA	NA	0.238424	NA	NA	NA	0.0575312	NA	NA	-0.354949
ATPE	1	kan_21	NA	0.00284683	0.0181564	-0.0526115	NA	0.0779965	0.523703	0.0764355	0.0203483	-0.0869837	-0.410724	0.0623987	0	NA	0.0586608	0	-0.294497	NA	0.776346	NA	NA	-0.0352068	-0.0677221	-0.0301542	NA	0.0906638	NA	0.136384	NA	-0.0119658	NA	0.511713	-0.0605833	-0.57446	0.259631	NA	NA	NA	NA	0.172111	NA	-0.129443	NA	-0.0377299	NA	NA	-0.0774608
ATPE	2	kan_21	NA	NA	0.0909915	-0.102857	NA	0.0869011	0.473887	0.00870607	0.16493	-0.873922	-0.754811	-0.00142836	-0.0768178	NA	0.105421	0.0227503	-0.25625	NA	1.88538	0.336846	NA	0	-0.154529	NA	NA	0.0648652	NA	0.402173	NA	0	NA	0.323315	0	-0.448166	0.343809	NA	NA	NA	NA	0.0931721	NA	0	NA	0.0848697	NA	NA	-0.249646
ATPE	3	kan_21	NA	-0.0134191	-0.0393563	-0.0545118	NA	-0.0306869	0.465163	-0.011027	-0.0403173	-0.779306	-0.352934	-0.040133	-0.102024	NA	0.0202365	-0.0611373	-0.412527	NA	0.53632	0	NA	-0.0593564	0	-0.026895	NA	0.251131	NA	0.163557	NA	-0.00910031	NA	0.525003	-0.123976	-0.645279	0.223513	NA	NA	NA	NA	0.177473	NA	-0.284191	NA	-0.0707624	NA	NA	-0.0308459
ATPE	4	kan_21	NA	-0.0373492	0.0836913	-0.165546	NA	0.1034	0.480951	0.00346244	0.131381	-0.539843	-0.632584	-0.0103262	-0.0902901	NA	0.079155	-0.0656577	-0.281238	NA	2.10733	0.293642	NA	0.0156813	0	0.134708	NA	0.0309785	NA	NA	NA	-0.0366558	NA	0.4752	-0.0513728	-0.459664	0.32699	NA	NA	NA	NA	0.106809	NA	-0.0921647	NA	0.0632424	NA	NA	-0.112866
BAMB	1	kan_21	NA	NA	0	0.130687	NA	0.134154	0	-0.23504	-0.11644	0.145834	-0.0228019	-0.0779371	-0.169224	NA	-0.322988	0.50741	-0.0413711	NA	0	NA	NA	-0.26901	-0.0419506	NA	NA	0.168152	NA	0	NA	-0.347398	NA	-0.670696	-0.127944	0.232681	-0.157845	NA	NA	NA	NA	-0.332965	NA	NA	NA	0.091341	NA	NA	0.00151674
BAMB	2	kan_21	NA	NA	0.160034	0.0578991	NA	0.0344655	0.134359	-0.497466	-0.163298	0.317904	0.0781407	-0.131115	-0.218654	NA	-0.304155	0.367028	0.0523273	NA	1.31966	-0.120549	NA	-0.222991	-0.145476	NA	-0.533599	0.0636645	NA	0.155686	NA	-0.37797	NA	-0.591235	0.000127552	0.44903	-0.11034	NA	NA	NA	NA	-0.56678	NA	NA	NA	0.0842019	NA	NA	0.0181876
BAMB	3	kan_21	NA	NA	0.0150769	0.0839298	NA	0.051236	0.461878	-0.255635	-0.0951887	0.200596	-0.100945	-0.168365	-0.245474	NA	-0.256778	0.392458	-0.155164	NA	0.542905	-0.0484146	NA	-0.228765	-0.173186	NA	NA	-0.0669146	NA	0.212801	NA	-0.339594	NA	-0.616335	-0.146537	0.284799	-0.216043	NA	NA	NA	NA	-0.309873	NA	NA	NA	-0.0742993	NA	NA	0.223446
BAMB	4	kan_21	NA	NA	0.253943	0.0542493	NA	-0.029422	0.301088	-0.561897	-0.201556	0.279362	0.0607627	-0.176178	-0.247521	NA	-0.372226	0.256562	-0.0255487	NA	2.49429	NA	NA	-0.186928	-0.122855	NA	NA	-0.114024	NA	0.0968359	NA	0	NA	-0.661346	0	0.353957	-0.202103	NA	NA	NA	NA	-0.243941	NA	NA	NA	0.0453663	NA	NA	0.168724
BAMC	1	kan_21	NA	0.0124554	0	-0.00414336	NA	0.0994032	0.298807	-0.0152629	-0.00840255	-0.199677	-0.0343087	-0.0203045	-0.0628488	NA	-0.0883099	-0.0957317	0	NA	0.694012	NA	NA	-0.0916094	-0.075273	-0.00325865	NA	0.0830328	NA	-0.167538	NA	-0.191341	NA	0.137795	-0.130927	-0.160792	-0.156841	NA	NA	NA	NA	0.0330567	NA	4.00643	NA	-0.0873627	NA	NA	0.043267
BAMC	2	kan_21	NA	NA	-0.0676373	-0.0442623	NA	-0.0295585	0.557831	0	0.0886781	-0.312848	0	-2.42688	-2.33724	NA	-0.475653	0.424614	0.834365	NA	1.46413	0.0793344	NA	-0.0228078	-0.276883	NA	NA	-0.10939	NA	NA	NA	0.220692	NA	0.391151	-0.46105	-1.29073	0.7278	NA	NA	NA	NA	-0.342729	NA	NA	NA	-0.317577	NA	NA	0.302221
BAMC	3	kan_21	NA	0.0695583	0.133923	-0.030116	NA	0.149735	0.417644	-0.0401506	-0.0118566	-0.0799564	0.00366686	-0.0679971	-0.121023	NA	-0.179241	-0.183883	-0.0155434	NA	1.06738	0.138005	NA	-0.1075	-0.0413862	-0.126711	NA	0.0961391	NA	-0.0349348	NA	-0.112312	NA	0.181359	-0.154176	-0.287397	-0.224886	NA	NA	NA	NA	0.0129596	NA	3.19216	NA	-0.102457	NA	NA	0.0814995
BAMC	4	kan_21	NA	-0.876408	-0.0830607	-0.0225889	NA	-0.0595956	0.595273	0.00452399	0.0617228	-0.22612	-0.0380193	-2.30686	-2.18889	NA	-0.478681	0.602923	0.798041	NA	1.22472	NA	-0.312354	-0.0379011	-0.265187	NA	NA	-0.0841748	NA	0.218184	NA	0.102924	NA	0.329819	-0.33089	-1.61938	0.749424	NA	NA	NA	NA	-0.145531	NA	NA	NA	-0.286966	NA	NA	0.315474
BAME	1	kan_21	NA	NA	NA	-0.116805	NA	0.0972897	-0.1046	0.143401	-0.00136089	-0.165153	-0.132892	-0.0729143	-0.0290727	NA	0.0199839	-0.0151023	0.0182696	NA	0.312996	0.24394	NA	-0.0022048	0	NA	NA	0.020039	NA	0.173317	NA	-0.0647893	NA	0.0702947	0.219015	0	-0.0520755	NA	NA	NA	NA	-0.0597276	NA	NA	NA	0.0876914	NA	NA	0.0919355
BAME	2	kan_21	NA	NA	-0.0427897	0.0458675	NA	0.0274092	-0.199901	0.178478	-0.000276122	-0.115534	-0.0825525	0.0329263	0.0018636	NA	-0.0572974	0	0.122122	NA	-0.646428	-0.00713287	0.136684	0.086998	0.0499798	0.0951085	NA	0.0306924	NA	-0.337115	NA	0.00867595	NA	0.000975369	0.193434	0.19822	-0.0510739	NA	NA	NA	NA	-0.221852	NA	NA	NA	-0.0244817	NA	NA	-0.202602
BAME	3	kan_21	NA	-0.0771657	0.0349066	-0.0388644	NA	0.0303129	0.141708	0.0792679	-0.0560691	-0.206926	-0.158235	-0.0792475	-0.125861	NA	0	-0.0152638	0	NA	0	0.0433267	0	-0.00991161	0	NA	NA	-0.0295418	NA	-0.128944	NA	-0.0591267	NA	0	0.0745028	-0.0311337	-0.0488591	NA	NA	NA	NA	-0.0194236	NA	NA	NA	-0.00453398	NA	NA	-0.00166294
BAME	4	kan_21	NA	NA	-0.0420722	-0.0586759	NA	0.103756	0	0.157074	0.000967883	-0.0845332	-0.111898	-0.0809545	-0.115551	NA	-0.0373307	-0.0287898	0.119306	NA	-0.124091	0.163727	0.00664879	0.0619473	0.133058	0	NA	0.0620531	NA	-0.248092	NA	0.0293623	NA	0.00996804	0	0.192355	-0.236499	NA	NA	NA	NA	0.0192917	NA	NA	NA	0.0469937	NA	NA	-0.0450414
BEPA	1	kan_21	NA	0.227834	-0.0768083	-0.120599	-0.086646	0.166892	0	0	0.0711131	0.00670933	0.0322322	-0.015962	-0.0260083	NA	-0.0166	0.016211	-0.0208007	NA	-0.100796	0.0550151	-0.282298	-0.0222441	0	NA	NA	-0.0236495	NA	-0.050574	NA	-0.208795	NA	0.21809	-0.125528	NA	0.00709723	NA	NA	NA	NA	-0.0897858	NA	2.69083	NA	0.153742	NA	NA	0.0895685
BEPA	2	kan_21	NA	0.0175947	0.0138528	0.0493659	NA	0.0212922	0.15707	0.0055018	0.0280024	-0.185723	-0.219537	0.0668662	0.0720013	NA	0.0719952	-0.517351	-0.517739	-0.036918	0.786682	0.177518	0.0066152	0	0.0249863	NA	NA	0.00913187	NA	-0.571538	NA	-0.064969	NA	0.0155312	0.0139234	-0.126751	0.0631661	NA	NA	NA	NA	0.0700227	NA	NA	NA	0	NA	NA	-0.105836
BEPA	3	kan_21	NA	-0.0595319	0	-0.121373	NA	0.0821445	-0.127609	0.0296283	-0.0167977	0.0317773	0.0136744	0	-0.0112328	NA	-0.0072762	-0.00282409	0.0231387	-0.316141	-0.20358	0.153117	-0.0694953	0.0858231	0.194922	NA	NA	-0.0674716	NA	0	NA	-0.140128	NA	0.240666	-0.11341	-0.104936	0.119054	NA	NA	NA	NA	-0.083969	NA	2.74955	NA	0.0773248	NA	NA	0.0312345
BEPA	4	kan_21	NA	NA	-0.0145957	-0.0928353	NA	0	0.263109	0	-0.080708	-0.198575	-0.172336	-0.0131528	0.0181369	NA	0.0581327	-0.572217	-0.593798	NA	0.697711	0.224036	NA	0	-0.0127517	0.0438411	NA	0	NA	-0.56238	NA	-0.0329296	NA	0.0844625	-0.0345616	-0.313809	-0.0215952	NA	NA	NA	NA	0.120653	NA	NA	NA	-0.0204047	NA	NA	-0.198173
CLPA	1	kan_21	NA	0.849153	-0.0137047	-0.182429	NA	-0.00108298	0	0.0253899	0.0739599	-0.203295	0.093324	-1.38304	-1.25651	NA	0.0797144	0	0.226368	NA	0.170161	NA	NA	-0.204742	-0.206233	-0.123085	NA	0.000161156	NA	0.030123	NA	-0.0987611	NA	0.289642	-0.307401	-0.442941	0.391526	NA	NA	NA	NA	0.0277212	NA	NA	NA	-0.189542	NA	NA	0.352597
CLPA	2	kan_21	NA	NA	0.0131401	0.0542764	NA	-0.028467	0.17472	0.123004	-0.0382339	-0.133924	-0.00679895	0.121371	0.0697114	NA	0.0631268	0.00753054	0.0963501	NA	0.481559	NA	NA	-0.0110148	0.176433	NA	NA	0.105062	NA	-0.173047	NA	0.151904	NA	0.00356162	0.0714455	0.223702	0.067252	NA	NA	NA	NA	0	NA	-0.153486	NA	0.103991	NA	NA	0
CLPA	3	kan_21	NA	0.46325	0.44786	-0.1024	NA	-0.07723	0.137489	0.182063	0	0	0.0982936	-1.20735	-1.11337	NA	-0.11542	0.340992	0.470975	NA	0.651923	NA	NA	-0.0531181	0.0111383	0.206102	NA	0	NA	0.235388	NA	0.129032	NA	0.284238	-0.133067	-0.0105266	0.552478	NA	NA	NA	NA	-0.211491	NA	NA	NA	-0.178251	NA	NA	0.117075
CLPA	4	kan_21	NA	NA	0.0315126	0.128187	NA	-0.107193	0.0862041	0.100135	-0.0528843	-0.150508	0	0.0808352	0.0372365	NA	0.0467559	0	0.0977425	NA	0.509976	NA	NA	0.0879817	0.179326	NA	NA	0.0818548	NA	-0.0992121	NA	0	NA	0.101744	0.0812915	0.101899	0.116014	NA	NA	NA	NA	-0.150791	NA	NA	NA	0.0434666	NA	NA	0
CLPP	1	kan_21	NA	NA	0.297292	-0.125968	NA	0	0.192439	-0.000202852	0.222048	-0.343303	0.127256	-0.0682399	-0.0439095	NA	-0.106442	0.283338	-0.27417	NA	0	-0.148846	-0.274788	-0.304147	-0.368989	-0.0522048	NA	-0.528829	NA	0.569844	NA	0.123912	NA	0.267734	-0.362021	-0.954297	1.87618	2.83083	NA	NA	NA	-0.0405061	NA	1.43476	NA	-0.526675	NA	NA	0.338294
CLPP	2	kan_21	NA	NA	-0.0177895	-0.310373	NA	-0.115764	0	-0.0858078	0	-0.298025	0	-0.00961114	0	NA	-0.346592	0.167494	-0.0497568	NA	0	0.107654	NA	-0.0726832	-0.264608	NA	NA	-0.325805	NA	-0.448575	NA	0.217854	NA	0.400163	-0.476812	-1.41592	2.53012	NA	NA	NA	NA	-0.253549	NA	1.12032	NA	-0.226368	NA	NA	0.536435
CLPP	3	kan_21	NA	-0.476297	0.0652081	0.134756	NA	-0.032137	0.360419	-0.0472737	0.198014	0	0.151989	-0.0498053	-0.0596852	NA	-0.1034	0.310298	-0.230468	NA	-0.229281	-0.108848	-0.220138	-0.303173	-0.409483	NA	NA	NA	NA	0.572618	NA	0.206087	NA	0.270706	-0.570789	-1.10478	1.89702	NA	NA	NA	NA	0	NA	NA	NA	-0.383951	NA	NA	0.699067
CLPP	4	kan_21	NA	-0.207609	0	-0.284616	NA	-0.090912	0.000678354	-0.076756	0.0363765	-0.143291	0.0110981	0	0	NA	-0.315904	0.0521177	-0.0211867	NA	0	0.137275	NA	-0.0307028	-0.269978	-0.347599	NA	-0.180609	NA	NA	NA	0.337992	NA	0.406556	-0.547781	-1.1349	2.55757	NA	NA	NA	NA	-0.134487	NA	0.56456	NA	-0.213516	NA	NA	0.503522
CLPS	1	kan_21	NA	NA	0.0670508	-0.114164	NA	-0.282378	-0.135068	0.194779	-0.0574975	0.402637	0.382956	0.0726431	0.0439213	NA	0.0649015	-0.32573	-0.717517	NA	-0.340871	NA	NA	0.0342779	0.12355	NA	NA	-0.0404953	NA	-0.318328	NA	0.266802	NA	0.881285	-0.42023	-0.0757893	-0.386078	NA	NA	NA	NA	-0.00496268	NA	NA	NA	0.237695	NA	NA	-0.181592
CLPS	2	kan_21	NA	NA	0.0914969	0	NA	-0.162834	0.316613	0	-0.107042	-0.07424	-0.12525	0.0194943	0.0286317	NA	0.0700931	-0.136623	-0.384894	NA	1.776	0.0357505	NA	0.00822938	-0.111792	NA	NA	-0.0681187	NA	-0.0445556	NA	0.0937275	NA	0.287037	-0.276062	-0.318641	0.659101	NA	NA	NA	NA	0.000902932	NA	NA	NA	0	NA	NA	0
CLPS	3	kan_21	NA	NA	0	-0.172811	NA	-0.227493	0	0.187843	-0.110378	0.482693	0.304997	0.0568079	0.0253723	NA	0.135912	-0.221549	-0.728436	NA	-0.222506	-0.18341	NA	0.0821576	0	NA	NA	0.135424	NA	-0.543647	NA	0.335536	NA	0.86667	-0.258849	-0.266832	-0.402241	NA	NA	NA	NA	-0.0988049	NA	NA	NA	0.190513	NA	NA	-0.388158
CLPS	4	kan_21	NA	NA	0.4573	0	NA	-0.149148	0.432778	-0.0734242	-0.112444	-0.033952	0	0.022075	0.00669614	NA	0.0566434	-0.130966	-0.327693	NA	2.0385	NA	NA	-0.0545476	-0.148474	NA	NA	0.122751	NA	0	NA	0.0695695	NA	0.143191	-0.315114	-0.0217916	0.66252	NA	NA	NA	NA	-0.0383538	NA	NA	NA	0.0429077	NA	NA	0.0342271
CLPX	1	kan_21	NA	0.177156	0.0856605	0.516462	NA	-0.40741	-0.214726	-0.0636651	-0.201463	0.102489	-0.218191	0.246508	0.264629	NA	-0.151744	0.332031	-0.171326	NA	0	NA	NA	0.37105	0.446542	0.420039	NA	0	NA	0	NA	0.305663	NA	-0.149807	0.789917	0.425619	0.396784	NA	NA	NA	NA	-0.443074	NA	NA	NA	0.180625	NA	NA	-0.367999
CLPX	2	kan_21	NA	-0.283838	-0.0754991	-0.0749354	NA	0.015168	-0.103922	-0.106385	-0.0930174	0	0.067759	-0.132667	-0.0833195	NA	-0.187668	0.377655	-0.0285716	-0.0216092	-0.137591	-0.138199	-0.150227	-0.144175	-0.0773407	NA	NA	0.0862279	NA	0	NA	0.178211	NA	0.209396	-0.122861	-0.227772	0.0252296	NA	NA	NA	NA	-0.0405424	NA	NA	NA	0.0570644	NA	NA	0.328168
CLPX	3	kan_21	NA	0.0583516	0.0387297	0.412013	NA	-0.253592	-0.287538	-0.0570445	-0.221465	0.0381664	-0.191424	0.18381	0.140786	NA	-0.186175	0.383806	-0.130689	NA	0.234427	NA	NA	0.233224	0.397039	0.25972	NA	0.12959	NA	-0.0589079	NA	0.358274	NA	-0.00674276	0.741265	0.748927	0.438525	NA	NA	NA	NA	-0.285826	NA	NA	NA	0.0780696	NA	NA	-0.410255
CLPX	4	kan_21	NA	NA	-0.00260157	-0.0879346	NA	-0.0176854	-0.234118	0.0115389	0.0122643	0.0728444	0.243597	0.019012	-0.0225677	NA	-0.312746	0.53835	0.0705701	NA	0.278091	-0.205198	NA	-0.220294	0	0.260415	NA	0.128159	NA	0.179437	NA	0.391044	NA	0.343047	-0.0126327	-0.046612	0.17441	NA	NA	NA	NA	-0.433882	NA	NA	NA	0.171811	NA	NA	0.257744
CPOB	1	kan_21	NA	NA	-0.0155679	-0.00690971	NA	-0.12411	0	0.0354193	0.119021	-0.649978	-0.44606	0.136708	0.284766	NA	-0.31166	0.510777	0.862159	NA	-0.177143	0.0216661	NA	-0.0782679	-0.131884	NA	NA	-0.0823718	NA	0.186469	NA	0.0824676	NA	0.534335	-0.0230306	-1.24256	0.571961	NA	NA	NA	NA	-0.0791323	NA	0.146948	NA	-0.0699714	NA	NA	0.106422
CPOB	2	kan_21	NA	NA	0.124707	0.00258883	NA	0.0765941	0.0959869	0	0.200252	-0.270814	-0.268344	-0.0543113	-0.104757	NA	0.00993398	-0.200658	0	NA	0.0355701	NA	NA	0.102072	0.0766185	NA	NA	0.0092014	NA	-0.393913	NA	0	NA	0.00479065	0	0.165547	-0.209218	NA	NA	NA	NA	0.156067	NA	NA	NA	-0.0134843	NA	NA	-0.22837
CPOB	3	kan_21	NA	NA	0.118276	0	NA	-0.0250893	-0.0664577	0.0416407	0.144979	-0.712534	-0.378025	0.192364	0.249974	NA	-0.335569	0.490206	0.861	NA	-0.2343	-0.0735206	NA	-0.169538	-0.194028	NA	NA	-0.00843623	NA	NA	NA	-0.0145056	NA	0.407897	-0.209383	-1.13011	0.541938	NA	NA	NA	NA	-0.0619321	NA	NA	NA	-0.146596	NA	NA	0.135757
CPOB	4	kan_21	NA	NA	0	0.00936621	NA	0.0309171	0	0.0142048	0.0795003	-0.152469	-0.191722	0	-0.00466118	NA	0.046599	-0.125231	0	NA	-0.205556	NA	NA	0.0338243	0.198315	NA	NA	0	NA	-0.28691	NA	0.0441259	NA	-0.0794927	0.00287944	0.1308	-0.111341	NA	NA	NA	NA	-0.0890286	NA	NA	NA	0.0551919	NA	NA	-0.539528
CPXA	1	kan_21	NA	NA	NA	0.279177	NA	0	0.280669	-0.0759876	-0.0185133	0.564589	0.308154	0.0160649	-0.0895237	NA	0.171011	-0.331843	-0.149184	NA	0.339748	-0.430086	NA	-0.320144	-0.280341	NA	NA	0.161411	NA	0.751799	NA	0.609564	NA	0.305276	-0.688874	NA	-0.0820157	NA	NA	NA	NA	0.0928803	NA	0.0959067	NA	0.335953	NA	NA	0
CPXA	2	kan_21	NA	-0.216845	-0.0111655	0.166658	NA	-0.16198	-0.0452701	-0.079566	0	0.69026	0.552927	0.0771191	0.0509711	NA	0.0683135	-0.114794	-0.117477	NA	-0.0311596	-0.72722	NA	-0.217396	-0.221085	NA	NA	-0.0625969	NA	0.655338	NA	0.206722	NA	0.406697	-0.675144	-0.490794	-0.0368439	NA	NA	NA	NA	0.453866	NA	0.119607	NA	0.0120191	NA	NA	1.02271
CPXA	3	kan_21	NA	NA	NA	0.30992	NA	-0.0381943	0.0152197	0	0.118934	0.439337	0.712509	0.0217944	0.00452103	NA	0.230569	-0.160856	-0.176474	NA	-0.147026	NA	0	-0.401972	-0.233806	NA	NA	0.0921699	NA	0.659024	NA	0.650353	NA	0.343691	-0.658025	0.511145	0	NA	NA	NA	NA	0.255438	NA	NA	NA	0.220339	NA	NA	0.0643813
CPXA	4	kan_21	NA	-0.0904483	-0.116116	0.127432	NA	-0.15523	0.0157197	0	-0.0150788	0.674382	0.554552	0.0801177	0.0392133	NA	0.112648	-0.108359	-0.144116	NA	-0.0154866	-0.449619	-0.0701026	-0.288684	-0.334951	NA	NA	-0.0750783	NA	0.523059	NA	0.317843	-0.10907	0.401356	-1.01516	-0.457882	0	NA	NA	NA	NA	0.502537	NA	NA	NA	0.0876592	NA	NA	0.838427
CPXP	1	kan_21	NA	NA	NA	0.062279	NA	0	0.159815	0.000848112	0.0425023	0.026654	0	-0.0559333	-0.0700864	NA	0.0112873	0.0110299	0.0397353	NA	-0.093221	0.0993423	NA	-0.0343161	-0.114563	NA	NA	0	NA	0	NA	-0.0628752	NA	-0.01303	-0.0224818	0.0276071	-0.127761	NA	NA	NA	NA	0.0899743	NA	NA	NA	-0.0316648	NA	NA	0.245902
CPXP	2	kan_21	NA	-0.0935435	-0.0304678	0.0432108	NA	-0.023629	0.212971	-0.0144819	-0.0326008	0.00520735	-0.0316318	-0.00611315	-0.0540075	NA	-0.0102049	-0.0258933	0.0372478	0.05405	0.283366	-0.0710727	0.0265059	-0.0803629	-0.0562377	NA	NA	-0.0373754	NA	-0.0837286	NA	0.0597237	NA	0	0.0787356	0.290848	-0.124759	NA	NA	NA	NA	-0.00770664	NA	NA	NA	0.11623	NA	NA	0.105167
CPXP	3	kan_21	NA	0.104045	0	0	NA	-0.0501451	0.316076	0.00461558	0	0.0382827	0.0239574	-0.0680423	-0.201742	NA	0.0738372	0	0.0497476	NA	0.170015	0.170757	-0.36846	-0.0162554	-0.152488	NA	NA	0.0185227	NA	-0.0038454	NA	-0.0871648	NA	0.0303255	0	0.0203282	-0.139217	NA	NA	NA	NA	0.134373	NA	NA	NA	0.0336876	NA	NA	0.251916
CPXP	4	kan_21	NA	NA	0.213049	0	NA	-0.0203158	0.134046	0.0307898	0.103682	0	-0.0593495	-0.0232735	-0.0310781	NA	-0.0972844	-0.0347358	0	NA	-0.181309	-0.0318048	NA	-0.101038	-0.143891	0.0300656	NA	0.0126264	NA	0	NA	0.0665952	NA	0.0519822	0.0665585	0.132012	-0.167693	NA	NA	NA	NA	0.079394	NA	NA	NA	0.0240575	NA	NA	0.269513
CPXR	1	kan_21	NA	NA	0.129536	0.0139712	NA	-0.0812132	0.109892	-0.0694755	-0.0349357	-0.188176	-0.12816	0	0	NA	0.0400027	-0.0127693	-0.044071	NA	0.0926477	NA	NA	0.0441423	-0.0191855	NA	NA	0.0514784	NA	-0.305455	NA	0.0116822	NA	0.198488	-0.0779895	0	0	NA	NA	NA	NA	0.110222	NA	NA	NA	0	NA	NA	0.0225004
CPXR	2	kan_21	NA	NA	0.200624	-0.150055	NA	-0.109274	-0.0534319	-0.17503	-0.0517977	0	0.317078	0.0871793	0.0764537	NA	0.0898196	-0.145312	-0.271747	NA	-0.210795	0	NA	0.0120056	-0.0265468	NA	NA	0.176788	NA	NA	NA	0.179085	NA	0	0	0	0.178259	NA	NA	NA	NA	0.0938637	NA	NA	NA	0.150844	NA	NA	0.305137
CPXR	3	kan_21	NA	NA	0.436074	0.0233479	NA	0	-0.0455525	-0.0777548	-0.0316234	-0.174138	-0.0594781	0	-0.0057951	NA	0	-0.0544016	-0.115559	NA	0	0	NA	-0.0217336	0.0185654	NA	NA	-0.0579973	NA	-0.467427	NA	-0.00837406	NA	0.0610814	0	0	0.0118075	NA	NA	NA	NA	0.335119	NA	NA	NA	0.0387845	NA	NA	0.210532
CPXR	4	kan_21	NA	0.0913823	0.120701	-0.138404	NA	-0.0586693	-0.0524247	-0.154675	-0.00841112	-0.0550476	0.175129	-0.00442085	0.0270871	NA	0.0668435	-0.191837	-0.331934	NA	-0.0527863	NA	0.0468322	-0.0289228	-0.00804846	NA	NA	0.0261967	NA	-0.0132144	NA	0.13236	NA	0.0709932	0.0994366	0	0.16078	NA	NA	NA	NA	0.179056	NA	NA	NA	0.0313354	NA	NA	0.206264
CYDX	1	kan_21	NA	-0.749376	0.0925767	-0.0733689	NA	-0.0921782	-0.0802517	-0.261955	0.0710503	0.208676	0.461715	-0.175073	-0.113349	NA	-0.313996	0	-0.747301	NA	0.617513	NA	NA	-0.329796	-0.710191	NA	NA	-0.0224983	NA	0	NA	1.0248	NA	0.261084	-0.871777	-1.53388	3.05987	NA	NA	NA	NA	-0.121632	NA	-0.312396	NA	-0.456913	NA	NA	1.36139
CYDX	2	kan_21	NA	NA	-0.0227576	0.0123416	NA	-0.29475	0.164728	-0.245064	-0.151133	0.12977	0.460148	-0.232803	-0.182698	NA	-0.345031	0.0331796	-0.487723	NA	0.279948	-0.238056	NA	-0.377075	-0.586687	NA	NA	-0.190322	NA	0.253072	NA	0.978695	NA	0.138862	-0.706768	-1.76966	2.70659	NA	NA	NA	NA	-0.0380737	NA	NA	NA	-0.227689	NA	NA	1.6313
CYDX	3	kan_21	NA	-1.47443	-0.196334	-0.0149428	NA	-0.110138	0.00138931	-0.233972	0.107401	0.236231	0.595207	-0.0976516	-0.0754961	NA	-0.277018	0	-0.69109	NA	0.895219	0.0131724	NA	-0.240904	-0.578019	NA	NA	-0.444112	NA	0.142155	NA	1.13755	NA	0.174255	-0.829081	-2.45145	3.10848	NA	NA	NA	NA	-0.0464784	NA	NA	NA	-0.439268	NA	NA	1.46663
CYDX	4	kan_21	NA	NA	1.01736	-0.0740422	NA	-0.16833	0.26474	-0.18086	-0.0546938	0.270044	0.644072	-0.152513	-0.167932	NA	-0.374758	0.0672593	-0.378291	NA	1.23434	NA	NA	-0.271899	-0.622181	NA	NA	-0.123583	NA	-0.0527653	NA	1.01269	NA	0.177947	-0.868566	-1.94188	2.67566	NA	NA	NA	NA	-0.153377	NA	NA	NA	-0.455706	NA	NA	1.61756
DACA	1	kan_21	NA	0.252259	0.22252	0.0966179	NA	-0.107246	-0.173336	0.0301528	-0.0420448	0.178267	-0.00960744	0.185593	0.131254	NA	0.0490884	0.16845	0.11117	NA	0.0402256	0.593466	NA	-0.0191392	0.222719	0.107733	NA	0.0284589	NA	NA	NA	0.224384	NA	0.140033	0.144028	0.441908	-0.140347	NA	NA	NA	NA	-0.279443	NA	NA	NA	0.210156	NA	NA	-0.64098
DACA	2	kan_21	NA	0.0741222	0.148432	0.104398	NA	-0.11694	-0.0514402	-0.0426318	-0.0671986	0.161027	0.0182838	0.119857	0.0154744	NA	-0.000162207	0.0784565	0.0237219	NA	0.384083	0.312115	0.207753	-0.226754	0.0269239	NA	NA	0.179174	NA	0.232288	NA	0.0799134	NA	0.474509	-0.104168	NA	-0.0897888	NA	NA	NA	NA	-0.361139	NA	NA	NA	0.227663	NA	NA	-0.494631
DACA	3	kan_21	NA	0.144337	0.131047	0.0352382	NA	-0.0967928	-0.219423	0.0753145	-0.118096	0.0939874	-0.216413	0.14818	0.0132187	NA	0.0935078	0.136937	0.0393436	NA	0	0.219664	0.0956536	-0.0644795	0.201738	NA	NA	0.426151	NA	-0.0919913	NA	0.204876	NA	0.120449	0.112649	0.306293	-0.0863671	NA	NA	NA	NA	-0.316577	NA	NA	NA	0.142817	NA	NA	-0.531452
DACA	4	kan_21	NA	0.0698933	0.198399	0.09199	-0.193889	-0.106394	-0.146409	0.0269832	-0.161828	0.162404	-0.150193	0.159209	0.232251	NA	-0.0214523	0.0250387	0.0110794	NA	0.320964	0.379256	NA	-0.280533	0.166696	NA	NA	0.305592	NA	0.0811839	NA	0.150603	NA	0.284719	0.141593	0.0632017	-0.0684102	NA	NA	NA	NA	-0.393195	NA	NA	NA	0.102043	NA	NA	-0.630187
DACB	1	kan_21	NA	-0.459024	-0.0149202	-0.0575581	NA	-0.0749175	-0.057437	-0.0202864	-0.0204756	0.301356	0.302345	0.25516	0.27502	NA	0.0312548	0.0426967	-0.257929	NA	-0.499321	NA	NA	0.0756896	-0.0319759	NA	NA	0.0272208	NA	0.355608	NA	0.217678	NA	0.308795	-0.400537	-0.731116	1.52127	NA	NA	NA	NA	0.0668947	NA	0.213107	NA	-0.0947234	NA	NA	0.167544
DACB	2	kan_21	NA	0.172024	-0.110028	0.0974014	NA	0	0.0326286	0.0966017	0	-0.0742464	-0.014402	-0.00921582	-0.023102	NA	0.109494	0.0582819	0.100214	NA	0	-0.033794	-0.00062939	0.0616396	0.163546	NA	NA	0	NA	0	NA	-0.0699966	NA	-0.145484	0.084657	NA	-0.0965262	NA	NA	NA	NA	-0.106087	NA	NA	NA	0.0188061	NA	NA	-0.161868
DACB	3	kan_21	NA	-0.329345	0.212676	-0.000229329	NA	-0.097306	-0.111961	-0.0643434	-0.000350022	0.256784	0.32525	0.240425	0.290872	NA	0	0.170735	-0.270596	NA	-0.327813	-0.0327935	NA	0.0174377	0	NA	NA	-0.185298	NA	0.32722	NA	0.168925	NA	0.333237	-0.220751	-0.853691	1.4416	NA	NA	NA	NA	-0.0183155	NA	NA	NA	-0.190441	NA	NA	0.276387
DACB	4	kan_21	NA	0.0175243	-0.0391515	0.0376238	-0.0350813	0.137865	-0.0442286	0.020684	0.0159757	-0.0966823	-0.0650162	0	0	NA	0.0487386	-0.128255	0.0262526	NA	0	0	NA	0.121104	0.0539317	NA	NA	-0.0426833	NA	-0.0256113	NA	-0.133842	NA	-0.113201	0.225948	0.125119	-0.140867	NA	NA	NA	NA	0	NA	NA	NA	-0.101914	NA	NA	-0.3157
DAM	1	kan_21	NA	-0.191553	0.0506773	-0.116574	NA	-0.0455252	0.423689	-0.131473	-0.037235	0.0616227	0.285579	-0.561978	-0.527487	NA	-0.408328	0	0.279072	NA	1.43517	NA	NA	-0.266466	-0.409562	NA	NA	-0.127875	NA	-0.221144	NA	0.0020274	NA	0	-0.1464	-0.254814	0	NA	NA	NA	NA	0.120093	NA	NA	NA	-0.14857	NA	NA	0
DAM	2	kan_21	NA	-0.131066	0.273539	-0.0174456	NA	-0.137934	-0.182922	-0.226857	0.049876	0.361985	0.580914	-0.467778	-0.399864	NA	-0.367765	0.0238174	-0.181834	NA	-0.160073	0.101333	0.0787594	-0.293156	-0.536605	NA	NA	-0.0554194	NA	-0.208976	NA	0.21156	NA	-0.10271	-0.670635	NA	0.371226	NA	NA	NA	NA	0.354752	NA	NA	NA	0.15862	NA	NA	0.30814
DAM	3	kan_21	NA	NA	0.0804326	-0.026636	NA	-0.129819	0.552756	-0.114166	-0.040178	0.0877886	0.26444	-0.528156	-0.50987	NA	-0.427583	0.0584826	0.269885	NA	1.23521	NA	NA	-0.225712	-0.439076	NA	NA	-0.0125792	NA	-0.381713	NA	0.0550475	NA	-0.0421976	-0.119118	-0.158365	-0.0276288	NA	NA	NA	NA	0.116491	NA	NA	NA	0.0130521	NA	NA	0.103574
DAM	4	kan_21	NA	-0.19749	0.0560761	-0.0185045	0.24556	-0.240175	-0.324787	-0.143293	-0.0028263	0.602542	0.625537	-0.396194	-0.298834	NA	-0.156225	0.0980586	-0.120699	NA	-0.498427	-0.0823784	NA	-0.350527	-0.44071	NA	NA	-0.00983372	NA	-0.245884	NA	0.407971	NA	0.147987	-0.409777	-0.6106	0.458959	NA	NA	NA	NA	0.0429419	NA	NA	NA	0.0727811	NA	NA	0.0333632
DEAD	1	kan_21	NA	0.410034	-0.316534	0.28599	0.331504	0	-0.310393	-0.465417	-0.290247	0.447298	0.378758	0.143242	0.0741357	NA	0.311432	0.712379	0.289083	NA	-0.134478	0.0756741	0.144472	0.449788	0.383705	NA	NA	-0.127677	NA	0.200526	NA	-0.109462	NA	-0.619038	0.249417	NA	0.185716	NA	NA	NA	NA	-0.342532	NA	-0.0312622	NA	-0.0743759	NA	NA	0
DEAD	2	kan_21	NA	NA	-0.174267	0.0106987	NA	0.102748	-0.0183524	-0.104189	-0.0410153	0.410998	0.0419634	0.117948	0.080162	NA	0.227566	0.686427	0.590987	NA	0.584649	0.00840255	NA	0.196865	0.256901	NA	NA	-0.0731688	NA	0.245572	NA	-0.335978	NA	-0.628032	0.115775	0.0870836	0	NA	NA	NA	NA	0.0403666	NA	NA	NA	-0.352284	NA	NA	0.10142
DEAD	3	kan_21	NA	0.145026	-0.126419	0.32145	NA	0.0955378	-0.537477	-0.381816	-0.339403	0.469445	0.43136	0.173665	0.090124	NA	0.28114	0.64869	0.318588	0.146268	-0.166239	0.266844	0.13984	0.570622	0.477058	NA	NA	-0.153096	NA	0.221672	NA	-0.0876213	NA	-0.546777	0.181994	0.16133	0.284172	NA	NA	NA	NA	-0.275429	NA	-0.306127	NA	0	NA	NA	0.000298264
DEAD	4	kan_21	NA	NA	-0.11532	0.0937488	NA	0.00159123	-0.137994	0	-0.140781	0.351649	0.149526	0.161626	0.105048	NA	0.153097	0.774213	0.596275	NA	0.22558	NA	NA	0.161077	0.345746	NA	NA	-0.170316	NA	0.413297	NA	-0.225071	NA	-0.683428	0.138422	0.373939	0	NA	NA	NA	NA	-0.0525315	NA	NA	NA	-0.254577	NA	NA	0
DEDD	1	kan_21	NA	NA	NA	0	NA	0.433492	-0.373215	-0.502114	-0.278989	-0.101134	-0.288047	0.232542	0.270783	NA	-0.278893	0.170622	0.580204	NA	-0.0725007	0.11202	NA	0.753294	0.799879	NA	NA	1.48777	NA	0	NA	-0.306048	NA	0	0.212646	NA	0.549602	NA	NA	NA	NA	-0.356194	NA	-0.12255	NA	-0.050154	NA	NA	-0.237323
DEDD	2	kan_21	NA	NA	-0.204064	-0.0643367	NA	0.325039	-0.626261	-0.457402	-0.1384	0.0864947	-0.0513128	0.252655	0.292514	NA	-0.331323	0.280894	0.47163	NA	-0.498973	-0.067754	NA	0.682068	0.63785	NA	NA	1.39459	NA	0.110956	NA	-0.300641	NA	0.0494414	0.112521	-0.583613	0.639903	NA	NA	NA	NA	-0.349906	NA	NA	NA	0.0316056	NA	NA	NA
DEDD	3	kan_21	NA	NA	NA	0.00576897	NA	0.505122	-0.338248	-0.494079	-0.238318	-0.181461	-0.167158	0.23279	0.30746	NA	-0.333238	0.311158	0.476113	NA	-0.461276	NA	-0.115128	0.705027	0.793365	NA	NA	1.47867	NA	0.0759314	NA	-0.298965	NA	0.0366324	0.334912	-0.046338	0.516123	NA	NA	NA	NA	-0.338053	NA	NA	NA	-0.062414	NA	NA	-0.265127
DEDD	4	kan_21	NA	NA	NA	-0.0294478	NA	0.330845	-0.512059	-0.472044	-0.0998314	0.108386	-0.0975548	0.297804	0.361699	NA	-0.29262	0.340175	0.523356	NA	-0.576866	0.0131997	0.0886162	0.78394	0.74275	NA	NA	1.27116	NA	0.227179	NA	-0.254503	NA	0.0849444	0.157347	-0.463322	0.629313	NA	NA	NA	NA	-0.315503	NA	NA	NA	-0.0105793	NA	NA	-0.114377
DGCI	1	kan_21	NA	NA	-0.190866	0	NA	-0.136739	-0.291537	0.0221771	-0.165433	-0.0297687	0	0.0393906	0.0853184	NA	0.0763219	0.00925881	0.0644989	NA	-0.243052	-0.0804338	NA	0.0676368	0.187468	NA	NA	0.155375	NA	0.0200297	NA	0	NA	-0.00708013	0	0.12636	-0.130109	NA	NA	NA	NA	-0.296451	NA	3.87487	NA	0	NA	NA	-0.199588
DGCI	2	kan_21	NA	0.0369028	0.0602636	-0.0721069	NA	0.170834	0.0912826	0.0383087	-0.209392	-0.048037	0	-0.148935	-0.166317	NA	-0.522227	0.396999	0.20617	NA	0.211536	-0.36862	0	0.0491623	0.0635693	NA	NA	0.210771	NA	0.266052	NA	0	NA	-0.24843	0.0182933	NA	-0.0625078	NA	NA	NA	NA	-0.0562495	NA	NA	NA	0.246695	NA	NA	0.219258
DGCI	3	kan_21	NA	NA	-0.0510652	0.0118197	NA	0.0244512	-0.331491	0.123959	-0.0431739	0.0175566	0.00669405	0.0923184	0.0766106	NA	-0.0655826	0.0885931	0.0678539	NA	-0.226004	0.0402245	NA	0.0399521	0.232361	NA	NA	0.118496	NA	NA	NA	0	NA	-0.02303	0	0.180098	-0.129024	NA	NA	NA	NA	-0.347594	NA	NA	NA	-0.166273	NA	NA	-0.281511
DGCI	4	kan_21	NA	0.0778341	-0.0107782	-0.126043	0.234416	0.221805	0.22254	0.037149	-0.237236	-0.0472809	0.0353589	-0.139372	-0.0914926	NA	-0.60379	0.344953	0.175937	NA	0.370838	-0.510764	NA	0.0875402	0.168739	NA	NA	0.157838	NA	0.0982609	NA	-0.0783791	NA	-0.128925	0.210873	0.507128	0.00731728	NA	NA	NA	NA	-0.069139	NA	NA	NA	0.0435371	NA	NA	0.23816
DIAA	1	kan_21	NA	NA	-0.0554468	0.277529	NA	-0.117764	0.463554	-0.108001	0.0157816	-0.193815	-0.235231	0.00312214	0.0289838	NA	0.133373	-0.293505	-0.374122	NA	2.57259	-0.0564362	NA	0.0478433	-0.00610726	NA	NA	-0.0825134	NA	-0.337667	NA	0.166733	NA	0.135647	0.181634	0.0126968	-0.2354	NA	NA	NA	NA	0.304756	NA	-0.596702	NA	-0.0827902	NA	NA	-0.113718
DIAA	2	kan_21	NA	NA	-0.162566	-0.0806033	NA	-0.199064	0.267304	0	-0.126236	-0.211276	-0.363314	0.228079	0.2769	NA	0.276327	-0.187543	-0.0049133	NA	0.539794	-0.000657734	NA	-0.219061	-0.432983	NA	0.303943	-0.156613	NA	-0.469989	NA	0.0263657	NA	0.286097	-0.278524	-0.409827	0.102797	NA	NA	NA	NA	0.586887	NA	NA	NA	-0.362245	NA	NA	0
DIAA	3	kan_21	NA	NA	-0.0232903	0.117897	NA	0	0.557473	-0.101643	0.0354674	-0.207085	-0.264421	-0.0143904	-0.0420422	NA	0.105078	-0.36245	-0.428672	NA	2.12629	0.0609869	NA	0.0534118	-0.115272	NA	NA	-0.184215	NA	NA	NA	0.0696238	NA	0.00431958	0.0998781	-0.0986489	-0.288441	NA	NA	NA	NA	0.329288	NA	NA	NA	-0.234869	NA	NA	-0.0496207
DIAA	4	kan_21	NA	NA	-0.19211	-0.077407	NA	-0.273498	-0.0174504	-0.0220914	-0.0142374	-0.157582	-0.299481	0.22281	0.239857	NA	0.265741	-0.0507421	-0.0123363	NA	0.5341	NA	NA	-0.323494	-0.285189	NA	NA	0	NA	-0.585036	NA	0.209502	NA	0.216194	-0.23771	-0.555424	0.0665477	NA	NA	NA	NA	0.916606	NA	NA	NA	-0.221838	NA	NA	0
DSBB	1	kan_21	NA	NA	NA	-0.0290511	NA	0.0182188	0.0694433	0.118533	0.0698357	-0.0449359	0.0933489	0.0305812	0.0636779	NA	0.0538988	-0.084768	-0.255213	NA	0.10667	0.0607754	NA	-0.0565586	-0.0738947	NA	NA	0.0805201	NA	-0.12018	NA	0.0823805	NA	0.162595	0	-0.251168	0.866773	NA	NA	NA	NA	0.0873138	NA	NA	NA	-0.0206917	NA	NA	-0.290784
DSBB	2	kan_21	NA	NA	0.157025	0.366442	NA	-0.088962	0.130305	-0.0715604	0.00509064	-0.450761	-0.477929	0.0704097	0.0939972	NA	-0.0597175	-0.324261	-0.0883167	NA	0.17147	-0.14981	NA	0.268431	0.305542	NA	NA	0.0225248	NA	-0.0144779	NA	0.0519453	NA	-0.384387	0.511113	0.866135	-0.451735	NA	NA	NA	NA	0.0831158	NA	NA	NA	0.528458	NA	NA	-0.467297
DSBB	3	kan_21	NA	-0.064959	-0.169774	0.00179216	NA	0.00616691	-0.0725718	0.0811266	0.0782965	-0.0699568	-0.0201674	0	0	NA	0.0832234	-0.0960379	-0.265767	NA	0.0157308	0.181423	-0.166519	0	-0.0360494	NA	NA	-0.104442	NA	-0.234804	NA	0.0919337	NA	0.180207	-0.121433	-0.275063	0.73067	NA	NA	NA	NA	0.0703217	NA	NA	NA	0.00566165	NA	NA	-0.341644
DSBB	4	kan_21	NA	NA	0.332257	0.390965	NA	-0.0594507	-0.0213689	-0.13489	0.0340796	-0.321854	-0.374662	0.157848	0.112464	NA	0	-0.169073	-0.0309533	NA	0.0759274	NA	NA	0.340676	0.407819	NA	NA	0.0631962	NA	-0.0392919	NA	0.0333197	NA	-0.574857	0.514938	0.883567	-0.302044	NA	NA	NA	NA	0.199158	NA	NA	NA	0.535925	NA	NA	-0.33908
ELYC	1	kan_21	NA	NA	NA	0.121561	NA	-0.0300304	-0.213557	0.00116928	-0.0145537	0.0753823	0	-0.0316082	-0.0612725	NA	0.124384	-0.000516286	-0.167453	NA	-0.417729	-0.0280359	NA	-0.0354005	0	NA	NA	0.141407	NA	0.114844	NA	0.236183	NA	0.142161	0	NA	0.51915	NA	NA	NA	NA	0.0289744	NA	1.30459	NA	0.114209	NA	NA	-0.0747881
ELYC	2	kan_21	NA	-0.248539	-0.11416	0	NA	0.0491761	-0.0935251	-0.0328092	0.0687321	0.0790425	0.160582	0.109278	0.124113	NA	-0.0516629	0.0390742	-0.044902	NA	-0.197042	-0.0497448	-0.168333	-0.0119765	-0.0809627	NA	NA	-0.0406591	NA	0.332009	NA	0.0189867	NA	0.976847	0.129013	NA	0.370504	NA	NA	NA	NA	0.108886	NA	NA	NA	-0.00321285	NA	NA	0.0500435
ELYC	3	kan_21	NA	NA	NA	0.13635	NA	-0.0221747	-0.00231995	0.0132187	0.0331874	-0.062025	0.166446	-0.0480391	-0.0722201	NA	0.102422	-0.00213784	-0.257999	NA	-0.225027	NA	-0.0389112	-0.0393439	0	NA	NA	0.120743	NA	0.0564846	NA	0.242941	NA	0.0996956	0	0.31775	0.529851	NA	NA	NA	NA	0.00988611	NA	NA	NA	0.029702	NA	NA	-0.133903
ELYC	4	kan_21	NA	-0.120586	0.0349723	0.0520866	0.0251573	0	0.0964904	0	0.0851299	0.0734344	0.0300261	0.0724974	0.150921	NA	-0.00647026	0	-0.104003	NA	-0.347421	-0.181274	NA	-0.0209456	0	NA	NA	0	NA	0.201373	NA	0	NA	0.0787412	-0.246931	0.118613	0.333875	NA	NA	NA	NA	0.0587565	NA	NA	NA	0	NA	NA	0
ENTB	1	kan_21	NA	0.112891	0.014809	0.0402628	0.100556	0.0477662	-0.170398	0.0308137	0.0775246	0.252862	0.344402	0.144337	0.112739	NA	0.173124	0.0182622	-0.0814132	NA	0.00345008	-0.0390782	-0.110707	0.0265873	-0.0763822	NA	NA	0.230214	NA	0.0179919	NA	0.00361207	NA	0	-0.0747266	NA	-0.0299442	NA	NA	NA	NA	-0.0528153	NA	0	NA	-0.0252188	NA	NA	0.0411339
ENTB	2	kan_21	NA	NA	0	-0.0149162	NA	-0.0439199	0.0223923	0.0463359	0	0.334568	0.363642	-0.00428376	0.0260442	NA	0.00261135	0.00106474	-0.281207	NA	0.150674	-0.0363348	NA	-0.0787327	-0.114502	NA	NA	-0.0958207	NA	0.106234	NA	-0.0413436	NA	0.0954819	-0.0412181	-0.259908	0.646948	NA	NA	NA	NA	0.0266168	NA	NA	NA	-0.00550702	NA	NA	NA
ENTB	3	kan_21	NA	-0.165023	0.05619	-0.0625721	NA	-0.0407149	0.226861	0	0.00398392	0.179105	0.235807	-0.0114852	0	NA	0.0705038	0.0149709	-0.170461	-0.204645	0.151236	-0.185778	-0.102691	-0.00367822	-0.12456	NA	NA	-0.0717053	NA	-0.205984	NA	0.0405409	NA	0	-0.100124	0	-0.0578001	NA	NA	NA	NA	0.352958	NA	-0.604793	NA	-0.0645492	NA	NA	0.255902
ENTB	4	kan_21	NA	NA	NA	-0.028866	NA	-0.0120346	0.159728	0.0591648	0.0111324	0.299012	0.351715	0.0156711	0.0305161	NA	0.0546946	0.0126316	-0.286027	NA	0	0.0140009	-0.101115	-0.0355592	-0.147335	NA	NA	-0.1313	NA	0.24538	NA	0.0244061	NA	0.027982	-0.0216155	-0.319527	0.647235	NA	NA	NA	NA	0.0651957	NA	NA	NA	-0.00150388	NA	NA	0.46088
ENVC	1	kan_21	NA	0.0796573	0.00215028	0.0757344	NA	0.199109	0	-0.0297327	0.022984	-0.209747	-0.294838	0.0541306	0.144371	NA	0.0900686	-0.147742	0.0845379	NA	-0.510799	NA	NA	0.0882854	0.0976578	NA	NA	-0.0500249	NA	0.0855037	NA	-0.0953394	NA	0	0.136912	0.0877485	0	NA	NA	NA	NA	-0.237954	NA	1.19772	NA	0.110554	NA	NA	-0.431724
ENVC	2	kan_21	NA	NA	-0.173378	0.0235673	NA	0.183749	0.00473305	-0.0249853	0.0819514	-0.439607	-0.482003	0	-0.0677791	NA	-0.0830253	-0.200052	-0.0395566	NA	0.225204	0.477624	NA	-0.112348	0.0270273	NA	0	0.117545	NA	-0.535275	NA	-0.0495032	NA	-0.139616	-0.165527	0.197265	-0.0115143	NA	NA	NA	NA	0.214477	NA	NA	NA	-0.0266146	NA	NA	-0.294518
ENVC	3	kan_21	NA	0.0179811	-0.368561	-0.0395244	NA	0.209728	0	-0.0855416	-0.052921	-0.383043	-0.266947	0	0	NA	0.00783165	-0.237952	-0.0375269	NA	-0.130702	-0.0466873	NA	-0.0299517	0.0939071	NA	NA	0.0547341	NA	-0.0758085	NA	-0.158634	NA	-0.195595	0.0189647	0.0812887	-0.109565	NA	NA	NA	NA	0	NA	NA	NA	0.116837	NA	NA	-0.486058
ENVC	4	kan_21	NA	NA	-0.158651	0.0557803	NA	0.0812636	0.0758125	-0.0259895	0	-0.559211	-0.561209	0	-0.0378677	NA	-0.160155	-0.273047	0	NA	0.113707	NA	NA	-0.0895803	0.0271213	NA	NA	0.109135	NA	-0.601515	NA	-0.0929639	NA	-0.0922112	-0.159324	0.163514	0.0163331	NA	NA	NA	NA	0.501071	NA	NA	NA	-0.0440086	NA	NA	-0.356056
EPD	5	kan_21	-0.23467	NA	-0.156968	-0.0680933	NA	0.0229807	0.174332	0.0185409	-0.00606116	-0.225475	-0.0855997	-0.265297	-0.148074	NA	-0.303535	-0.150547	0.0810569	NA	0.0110171	NA	NA	-0.116259	-0.0672775	-0.145829	NA	-0.0147214	NA	-0.140072	-0.064615	-0.0113304	NA	-0.152752	-0.139081	NA	0.0349884	-0.42536	NA	NA	NA	0.0147131	NA	1.29465	0.318763	-0.0671638	NA	NA	0.157873
EPD	6	kan_21	NA	NA	-0.203491	0.222736	-0.126738	0.0184658	-0.0562574	0.0103167	0.00773339	-0.187626	-0.250013	0.142331	0.203758	NA	0.164092	-0.0498933	-0.061607	NA	-0.187001	-0.0893344	NA	-0.0972168	-0.0313815	-0.0184283	NA	-0.0336989	-1.18772	0.17518	NA	-0.190771	NA	0.0565078	0.00144525	NA	0.029032	-0.218239	0.0340158	NA	NA	0.00156603	NA	NA	NA	0.0943133	NA	-0.10555	0.0277345
EPD	7	FRT_21	0.30492	-0.0897906	-0.0817568	-0.0487001	0.0640458	-0.0277486	-0.0431732	-0.0118077	0.00178339	-0.367022	-0.257657	-0.0326627	-0.0628765	NA	-0.0816403	-0.0548328	-0.0623791	NA	0.146062	0.00523941	NA	-0.135881	-0.296217	-0.0626944	NA	-0.179872	NA	-0.596651	NA	1.01553	0.0319088	-0.0228818	-0.202973	NA	1.2051	-0.289935	NA	NA	NA	0.177151	0.909777	-0.256224	0.571729	-0.0379493	-0.024941	0.212401	0.170224
EPD	8	FRT_21	0.0825123	NA	-0.131362	-0.0618813	-0.148706	-0.00489208	-0.00113672	-0.0418595	-0.00806212	-0.26843	-0.143608	-0.0293832	-0.0867642	-0.105881	-0.112171	-0.0250893	-0.0509527	-0.141382	0.330228	0.0661253	NA	-0.058151	-0.133105	-0.0368371	NA	-0.0275633	NA	-0.539749	NA	0.558076	-0.0645937	-0.00959879	-0.155	NA	1.17093	NA	-0.116101	NA	NA	-0.0560693	0.686304	-0.407751	0.377473	-0.0428582	-0.0563202	-0.139925	0.0605797
EXBB	1	kan_21	NA	NA	-0.0527748	-0.119144	NA	-0.12423	-0.245887	-0.0876577	-0.00502584	0	0.208078	0	0	NA	-0.0310292	-0.0504063	0	NA	-0.0882781	-0.169082	0.0214055	-0.0525633	-0.0380462	-0.0505141	NA	0.0326275	NA	0.231648	NA	-0.0574473	NA	-0.0591471	-0.177506	-0.178841	0	0.298144	NA	NA	NA	-0.00496352	NA	2.85465	NA	0	NA	NA	0.203541
EXBB	2	kan_21	NA	NA	0.150098	-0.0734395	NA	-0.076947	0	-0.0313967	-0.0252045	0.345593	0.416855	-0.345625	-0.29665	NA	-0.318722	0.284487	0.379101	NA	-0.0173132	NA	NA	-0.113316	-0.237132	NA	NA	-0.22907	NA	0.22645	NA	0.169526	NA	0.369902	-0.250001	-0.411609	0.106301	NA	NA	NA	NA	-0.049827	NA	NA	NA	-0.081112	NA	NA	0.523106
EXBB	3	kan_21	NA	-0.275764	-0.0360172	0.0341088	NA	-0.150253	-0.0339239	-0.0308793	0	0.138509	0.171999	0.0301922	0.075034	NA	-0.00206616	-0.0149022	0.113518	NA	-0.349655	-0.143519	-0.027976	-0.0760363	-0.0660561	NA	NA	NA	NA	0.116385	NA	0.124396	NA	-0.0171201	-0.0220269	-0.228105	0.0185823	NA	NA	NA	NA	-0.0849753	NA	NA	NA	0.0085794	NA	NA	0.0318049
EXBB	4	kan_21	NA	NA	0.0739567	-0.0806799	NA	-0.195533	-0.00582947	-0.0997255	-0.0567865	0.33328	0.475472	-0.390483	-0.325263	NA	-0.35424	0.359332	0.314783	NA	0.0124441	NA	NA	-0.215893	-0.181934	NA	NA	-0.273465	NA	0.421044	NA	0.162381	NA	0.39584	-0.542516	-0.544715	0.0850135	NA	NA	NA	NA	-0.12439	NA	NA	NA	-0.193384	NA	NA	0.414193
FEPB	1	kan_21	NA	NA	-0.00949617	-0.0613252	NA	0	0.373841	0.0856602	0.0726644	0	0.0797457	0.0835729	0.0845865	NA	0.0618709	-0.0655443	-0.618282	NA	0.624374	NA	NA	0.0500505	-0.018086	NA	NA	0.0389927	NA	-0.110264	NA	0	NA	0.3001	-0.225776	-0.475498	0.832764	NA	NA	NA	NA	0.136776	NA	NA	NA	-0.0516077	NA	NA	-0.00120565
FEPB	2	kan_21	NA	-0.0268023	-0.104076	-0.00473939	NA	0.0471948	0.0539255	0.244581	-0.0745361	-0.065637	-0.0449275	0.0215451	0.0332965	NA	0.22077	-0.0687419	0.0464269	NA	0.211211	-0.0253549	0.0577064	0.205657	0.120658	NA	NA	-0.0939783	NA	-0.136831	NA	-0.176023	NA	0	0	NA	0.0517395	NA	NA	NA	NA	-0.0527707	NA	NA	NA	-0.10677	NA	NA	-0.124175
FEPB	3	kan_21	NA	NA	-0.212096	-0.00457318	NA	-0.0410461	0.461298	0.0700499	0.089464	0.0195221	0.0677562	0.029755	0.0248775	NA	0.048996	-0.155305	-0.665344	NA	0.232238	0.203894	NA	0	-0.0969051	NA	NA	-0.00876912	NA	0.188058	NA	0	NA	0.311961	-0.253525	-0.425182	0.810438	NA	NA	NA	NA	0.271169	NA	NA	NA	-0.138073	NA	NA	0.264979
FEPB	4	kan_21	NA	0.188324	0	-0.0605934	0.264077	0.130719	0.158163	0.168661	0.0170675	0	-0.119027	0.0916572	0.0902187	NA	0.185469	-0.196971	0.0135339	NA	0.147261	0.0747657	NA	0.445939	0.0655367	NA	NA	-0.354603	NA	0	NA	-0.101252	NA	-0.054837	0.13106	0.103752	0.0502723	NA	NA	NA	NA	0.014075	NA	NA	NA	-0.167735	NA	NA	-0.16193
FIS	1	kan_21	NA	1.06666	0.290978	-0.340134	NA	0.0380115	-0.0752249	-0.217036	0.18972	-0.0587086	0.0825598	-0.421939	-0.308169	NA	-0.0566885	-0.260762	-1.20683	NA	0.0338975	-0.591936	NA	-0.117838	-0.328326	-0.692007	NA	-0.192286	NA	NA	NA	0.194425	NA	0.202399	-0.563939	-0.122184	-0.413872	NA	NA	NA	NA	0.923597	NA	NA	NA	-0.0632405	NA	NA	0.809703
FIS	2	kan_21	NA	NA	0.142092	-0.462192	NA	0.168907	0.349126	-0.165286	0.281925	-0.177823	-0.267541	-0.277969	-0.208688	NA	-0.0746104	-0.416782	-1.15973	NA	0.430606	-0.31017	NA	-0.185066	-0.3417	NA	-0.15212	-0.16783	NA	0.684256	NA	0.0737307	NA	0.389613	-1.05037	-0.316594	-0.255804	NA	NA	NA	NA	0.716731	NA	NA	NA	-0.343373	NA	NA	0.376446
FIS	3	kan_21	NA	1.07215	0.24271	-0.400649	NA	0.110386	0.11881	-0.125897	0.225701	-0.16851	-0.146682	-0.391907	-0.268786	NA	-0.0777591	-0.270011	-1.13604	NA	0.0130797	-0.55125	0	-0.0973234	-0.287617	NA	NA	-0.264158	NA	0.827772	NA	0.262042	NA	0.051084	-0.583751	-0.255928	-0.414405	NA	NA	NA	NA	0.910641	NA	NA	NA	-0.145884	NA	NA	1.13602
FIS	4	kan_21	NA	NA	0.087924	-0.340472	NA	0.114616	0.00889767	-0.0300359	0.293217	-0.0286266	-0.132555	-0.0704499	-0.0235631	NA	0	-0.170361	-1.00057	NA	0	NA	NA	-0.0384775	-0.112352	NA	NA	-0.0907523	NA	0.877892	NA	0.164255	NA	0.514849	-0.674563	-0.0623395	-0.155233	NA	NA	NA	NA	0.594363	NA	NA	NA	-0.197379	NA	NA	0.330222
FRE	1	kan_21	NA	0	-0.0812889	0.017282	NA	0.0824814	0.0646109	0.0645003	0	0.179546	0.216329	0.137235	0.183119	NA	0.0710207	-0.39194	-0.515679	NA	1.06382	NA	NA	0	0.0107852	NA	NA	0.0837539	NA	-0.764829	NA	-0.108849	NA	0.0800756	-0.13779	0	-0.0843837	NA	NA	NA	NA	0	NA	0.770608	NA	0.0258149	NA	NA	-0.107068
FRE	2	kan_21	NA	NA	0.0155794	0.0607434	NA	0	0.038578	0.0794117	0.0333397	0.369369	0.343526	0.00344952	0.0413626	NA	0.00392127	-0.0741772	-0.417389	NA	-0.174817	NA	NA	0.0333528	0.0941008	NA	NA	0.0169833	NA	0.174015	NA	0.0200887	NA	-0.0781236	0.019451	-0.0334255	-0.118851	NA	NA	NA	NA	0.0556557	NA	NA	NA	0	NA	NA	0.087856
FRE	3	kan_21	NA	0	0.143253	0	NA	0.0139612	0.271322	0	0	0.211869	0.28673	0.131919	0.114882	NA	0.0307323	-0.444159	-0.530965	NA	1.75559	0.160307	NA	0	-0.008705	NA	NA	-0.0103599	NA	-1.09867	NA	-0.143345	NA	0	0.00443664	0	-0.0952864	NA	NA	NA	NA	0.0518553	NA	NA	NA	-0.0349191	NA	NA	-0.0527888
FRE	4	kan_21	NA	NA	0.103687	-0.00655788	NA	0.092509	0.107654	0.0507984	0.132333	0.480527	0.370972	-0.050957	0.108522	NA	0.0172476	-0.0510755	-0.495662	NA	-0.0393674	NA	NA	0.069487	0.0714503	NA	NA	0.0961	NA	0.236753	NA	0.00330881	NA	0.125	0.0496569	-0.0310307	-0.230522	NA	NA	NA	NA	0	NA	NA	NA	0.0630783	NA	NA	0.199474
FRUB	5	kan_21	0.222861	NA	-0.0318024	0.000103115	NA	0.502262	0.000477217	0.000425732	-0.0277616	0.153752	0.325809	0.149184	0.318756	NA	0.131525	0.13448	0.51073	NA	-0.65073	NA	NA	0.0505533	0.157594	-0.109132	NA	-0.165348	NA	0.209229	0.25117	-0.10219	NA	0.258982	0.119326	NA	-0.485186	0.303286	NA	NA	NA	-0.359849	NA	0.162178	-0.0900905	-0.0145029	NA	NA	-0.192054
FRUB	6	kan_21	NA	NA	-0.0488185	-0.066314	-0.111753	0.521969	-0.184212	-0.0220399	0.0754931	0.00160019	-0.100757	0.0676936	0.123586	NA	0.0458957	0.133023	0.650193	NA	-0.212799	0.00998582	NA	0.0424736	0.0656421	0.0184283	NA	-0.131428	-0.345266	0.0334601	NA	0.124971	NA	0.1541	-0.00144525	NA	-0.322438	0.383102	-0.179474	NA	NA	-0.277006	NA	NA	NA	-0.0490884	NA	-0.00292901	0.00412506
FRUB	7	FRT_21	-0.00891421	0.487317	0.0303856	0.0386354	-0.267826	0.117437	0.193211	0.193809	0.111859	-0.143217	0.101091	0.500633	0.684907	NA	0.539283	0.0101685	-0.177152	NA	0.215874	-0.00523941	NA	0.17752	0.214979	0.0746082	NA	0.116702	NA	0.233673	NA	-0.383378	-0.237168	0.384172	0.311076	NA	-1.16119	0.845862	NA	NA	NA	0.137291	-0.15129	1.03522	-0.780419	0.109388	-0.0408262	-0.813194	-0.946806
FRUB	8	FRT_21	-0.369294	NA	-0.15702	0.0260347	-0.45458	-0.0319852	-0.0163353	0.104552	-0.00124884	0.191147	0.16017	0.165483	0.205752	-0.129444	0.188509	0.333017	0.146838	-0.00295681	-0.160217	-0.119263	NA	0.0818105	0.277111	-0.0519161	NA	-0.0742247	NA	0.783178	NA	-0.0896342	-0.349479	0.0877077	0.474576	NA	-0.220169	NA	-0.0402693	NA	NA	-0.00884958	-0.184249	1.26457	-0.114707	0.0264986	-0.790245	0.0962091	0.146255
FRUB	9	End	-0.0292254	-0.135862	-0.051351	0.0396059	NA	-0.0152267	0.00579333	-0.0039348	0.0436632	0.0562323	-0.0562867	0.0511416	0.109069	NA	0.019684	-0.117504	0.0058762	NA	-0.158949	NA	NA	-0.0276246	0.0289277	0.00619342	NA	-0.10257	NA	-0.17656	NA	0.222114	NA	0.00387578	0.05984	NA	0.182432	-0.164774	NA	0.233668	-0.469568	-0.00330974	0.103164	NA	0.195536	-0.0206085	NA	NA	0.191403
FRUB	9	Extended	0.0746727	-0.0169103	-0.0436322	-0.0362592	NA	-0.0075472	0.0407453	0.0039348	-0.00986286	-0.0742211	-0.0868014	-0.0676122	-0.00359511	NA	-0.015183	-0.288011	-0.119645	NA	-0.00478258	NA	NA	0.016733	-0.236232	-0.00619342	NA	0.424516	NA	-0.0200943	NA	-0.00294979	NA	0.00180382	0.107172	NA	-0.0205952	-0.220798	NA	-0.130732	-0.100763	-0.105949	-0.00923995	NA	0.0498428	0.0617921	NA	NA	-0.0116074
FRUB	9	Front	0.0972873	-0.0138619	0.0256504	0.000337243	NA	-0.0380031	-0.0293379	-0.0040128	0.00683929	-0.0420099	-0.0128227	0.000557106	-0.0139163	NA	0.015183	-0.135185	-0.0114676	NA	-0.063747	NA	NA	-0.128011	0.061175	0.0765647	NA	-0.0131208	NA	-0.140626	NA	0.274887	NA	-0.00180382	0.0306703	NA	0.1482	-0.0415908	NA	0.793801	0.100763	0.0346971	0.0424294	NA	0.130455	-0.0461835	NA	NA	0.196784
FRUB	9	kan_21	-0.0737616	0.125698	-0.0292477	-0.000337243	NA	-0.0137433	-0.045949	0.030486	-0.00630888	-0.0285012	0.0128227	-0.000557106	0.0577906	NA	0.0373702	-0.197618	-0.00328399	NA	0.0808646	NA	NA	-0.0312339	-0.000410739	0.210768	NA	0.0131208	NA	0.0200943	NA	0.110358	NA	0.0414897	0.113574	NA	-0.105323	-0.290868	NA	0.130732	-0.228091	-0.0855275	0.00923995	NA	0.0104123	0.0378296	NA	NA	-0.0317788
FRUB	9	No_FRT	-0.117324	0.457784	0.377883	0.115054	NA	0.0301358	-0.149311	0.0727007	-0.0070155	0.0185726	0.0378348	0.232873	0.28815	NA	0.373168	-0.043144	0.209603	NA	-0.350987	NA	NA	0.0403011	0.206013	0.334648	NA	0.234439	NA	0.468714	NA	-0.400579	NA	0.24725	0.161796	NA	-0.46783	-0.00643293	NA	-0.440852	0.475285	0.00330974	-0.394281	NA	-0.652906	0.0697986	NA	NA	-0.334436
FRUB	10	End	-0.00364092	NA	-0.121906	-0.0778763	-0.00837576	-0.000483884	0.0251888	-0.00693556	0.0258133	0.0872337	0.0480084	-0.0201777	-0.0148852	NA	-0.0407088	0.0376051	0.0300887	-0.0183965	0.138991	-0.000896188	NA	-0.00728481	-0.0545907	-0.0603956	NA	-0.0112322	NA	0.0111329	NA	0.00152502	NA	0.00447052	-0.0629375	NA	0.042065	-0.0831942	-0.162383	-0.0438582	-0.0860206	0.0676423	-0.0350842	NA	0.316099	-0.000513452	NA	0.165093	0.000529455
FRUB	10	Extended	0.0200719	NA	-0.0288862	-0.0352212	0.0866467	-0.0132221	0.000191839	0.00528282	-0.0388111	-0.0677978	-0.0179869	0.0613982	0.00924633	NA	-0.136529	-0.0334104	-0.0203012	0.00712691	0.0292342	0.000896188	NA	-0.0589834	-0.0185222	0.034171	NA	0.0112322	NA	-0.141452	NA	-0.00152502	NA	-0.0189199	-0.0178304	NA	0.223555	-0.0140507	-0.077807	0.0438582	-0.0306963	0.0235439	0.181486	NA	0.142581	-0.0144359	NA	0.126291	-0.000529455
FRUB	10	Front	0.0653251	NA	0.420986	-0.133863	0.00837576	-0.00578024	-0.0833692	-0.0045994	-0.0256461	-0.0236278	0.027917	-0.111311	-0.0671104	NA	-0.0605129	0.0558165	0.104681	-0.00712691	-0.00125207	0.0119216	NA	-0.109411	-0.281655	0.000774182	NA	-0.140835	NA	-0.0111329	NA	0.154833	NA	-0.0447688	-0.0136006	NA	-0.0966394	0.095508	0.077807	0.611207	0.63678	0.0238709	0.183339	NA	0.305732	-0.0267755	NA	0.248658	0.106118
FRUB	10	kan_21	-0.0428249	NA	-0.0475024	-0.0620057	0.0763453	0.000483884	0.0740473	0.0211961	0.0285209	0.0236278	-0.0710551	-2.05673e-05	-0.00924633	NA	-0.0329563	-0.0533871	0.00661455	-0.101288	0.130975	-0.032561	NA	-0.0391657	-0.0717986	-0.118834	NA	0.200764	NA	-0.0832658	NA	0.0565058	NA	-0.00447052	-0.0687017	NA	0.0940648	-0.165988	-0.100822	-0.072157	0.00352121	0.0402291	-0.00461683	NA	0.0757906	0.000513452	NA	0.12375	-0.0431653
FRUB	10	No_FRT	-0.138777	NA	-0.0578663	0.0195246	0.148378	0.0807892	0.042061	0.0370406	0.0801935	0.131504	0.03681	0.0293392	0.0642295	NA	0.0502294	-0.0343617	0.0677062	-0.0472638	0.00125207	0.0848356	NA	0.0347181	0.0282449	-0.0455619	NA	-0.0922352	NA	0.115992	NA	-0.0627648	NA	0.0906789	0.0136006	NA	-0.462868	0.219798	-0.321447	-0.370677	-0.0705635	0.0729009	0.0510949	NA	-0.0757906	0.0320932	NA	-0.0563758	0.487472
FUR	1	kan_21	NA	0.133216	-0.274173	-0.0868539	NA	0	-0.0871914	0.227494	-0.0282971	-0.15423	-0.128961	0	0.0398537	NA	0.301476	-0.486214	-0.500942	NA	-0.290924	NA	NA	0.113425	0.133831	0.626019	NA	-0.033189	NA	-0.161037	NA	0.147854	NA	0.31658	0	-0.34076	0.297759	NA	NA	NA	NA	-0.012984	NA	-0.454503	NA	0.171112	NA	NA	-0.12951
FUR	2	kan_21	NA	NA	-0.172231	-0.102014	NA	-0.209857	-0.0608409	0.150195	-0.10439	-0.00870554	-0.245779	0.0408908	0.051668	NA	0.210276	-0.266852	-0.241739	NA	-0.557208	-0.153708	NA	0.00970934	0.0285845	NA	NA	0	NA	0.204299	NA	0	NA	0	-0.11381	0	0.063374	NA	NA	NA	NA	-0.0146197	NA	NA	NA	0.0219182	NA	NA	-0.209198
FUR	3	kan_21	NA	0.246006	-0.0976781	-0.102711	NA	0.0256199	0	0.190527	0	-0.00186305	-0.129788	0.00293887	0.0586791	NA	0.281431	-0.538106	-0.504739	NA	-0.179378	0.1119	NA	0.106006	0.100486	0.507645	NA	0	NA	-0.0593075	NA	0.111939	NA	0.303666	0.035219	-0.343101	0.238257	NA	NA	NA	NA	-0.181924	NA	-0.37885	NA	0.0667364	NA	NA	-0.504581
FUR	4	kan_21	NA	NA	-0.00848366	-0.139302	NA	-0.123605	0.030426	0.165303	-0.0416012	-0.0164114	-0.223674	0.0115151	0	NA	0.185336	-0.379824	-0.237888	NA	-0.474173	NA	NA	0.0516667	0	NA	NA	-0.117221	NA	0.0348716	NA	0	NA	0.089291	-0.0842166	-0.0484877	0.0331204	NA	NA	NA	NA	0.0111249	NA	NA	NA	0.0099397	NA	NA	-0.17329
GCVP	1	kan_21	NA	0.147476	0	-0.0936007	NA	0.11112	0.17791	0.161594	0.0347274	0	0	0.035846	0.0519727	NA	0.118628	0.27617	-0.00473071	NA	0	NA	NA	0.0911122	0.155981	NA	NA	-0.131318	NA	-0.121147	NA	-0.135328	NA	-0.0103052	0.0216245	0.104979	0.00089032	NA	NA	NA	NA	-0.0809939	NA	-0.438896	NA	-0.0319965	NA	NA	-0.342817
GCVP	2	kan_21	NA	0.0473196	0.0329052	-0.0641333	NA	0.0734514	-0.0688948	0.0613711	0.0628244	0.00239091	0.0200145	-0.00769719	-0.00208607	NA	0.0425095	-0.0247066	0.0332362	0.0975901	-0.381883	0.0499206	-0.0936567	0.0783153	0.140406	NA	NA	0.0172614	NA	-0.0719849	NA	-0.038697	NA	-0.103451	0.227472	0	0	NA	NA	NA	NA	0.0592598	NA	NA	NA	-0.0300329	NA	NA	-0.106082
GCVP	3	kan_21	NA	0.174027	-0.0464964	-0.0498602	NA	0	-0.0840809	0.0983151	-0.0914132	0.0309871	0	0.106982	0.1191	NA	0.250166	0.111918	0	NA	-0.417922	0.195154	NA	0.105292	0.1796	NA	NA	0.280078	NA	0	NA	-0.298122	NA	-0.399552	0.106368	0.274499	0	NA	NA	NA	NA	-0.0265313	NA	NA	NA	0.0659025	NA	NA	-0.250919
GCVP	4	kan_21	NA	NA	-0.155459	0.0669287	NA	0.00765552	-0.0728303	0.0822013	-0.0783819	0.0853837	0.14692	0.0588751	0.0867589	NA	0.0861717	0.104855	0.104748	NA	-0.229665	-0.328028	NA	0.0887563	0.246025	-0.258431	NA	-0.0918889	NA	-0.087736	NA	0	NA	-0.135953	0.237395	0.065413	0.0857381	NA	NA	NA	NA	-0.162516	NA	NA	NA	0.0364086	NA	NA	-0.143354
HDEA	1	kan_21	NA	NA	0.146315	0.0680249	NA	0.0253089	-0.0256508	-0.110501	-0.054844	0.334045	0.440383	0.0103276	-0.0163932	NA	-0.0752339	0.224433	0.226086	NA	0	0	NA	-0.0796507	0.106862	NA	NA	0.0594362	NA	0.177271	NA	-0.027071	NA	-0.145	-0.047819	0.280041	-0.414296	NA	NA	NA	NA	0.0103539	NA	-0.162717	NA	0.0124325	NA	NA	0.115006
HDEA	2	kan_21	NA	NA	0.019926	0.411644	NA	-0.180788	-0.161604	-0.278732	-0.234177	0.0354492	-0.0155842	0.179623	0.109795	NA	-0.0447414	0.0631427	-0.0537041	NA	0.0746265	-0.147071	0.0480528	0.00423103	0.00514469	0.089174	NA	-0.014031	NA	-0.0149953	NA	0.0161746	NA	-0.295881	0.265714	0.483484	-0.0763236	NA	NA	NA	NA	0.343011	NA	NA	NA	0.230467	NA	NA	-0.065911
HDEA	3	kan_21	NA	NA	-0.132296	0.0278207	NA	0.130282	-0.0746874	0	-0.115918	0.302348	0.406006	0.0791872	0.0698154	NA	0.00279814	0.254226	0.220561	NA	-0.012088	-0.322501	NA	-0.0972002	0.197472	NA	NA	-0.0214008	NA	NA	NA	0.0546458	NA	-0.252425	-0.016185	0.510206	-0.260521	NA	NA	NA	NA	-0.155664	NA	NA	NA	0.0919312	NA	NA	0.0700098
HDEA	4	kan_21	NA	NA	0.00322442	0.417447	NA	0.0218336	-0.306063	-0.244976	-0.0635145	0.0707951	0	0.0148636	0.0563266	NA	0.0247983	0.0221224	-0.00447831	NA	-0.197173	0.0438203	0.290716	0.0316355	-0.0147565	0.0302215	NA	0.0114324	NA	-0.0810821	NA	-0.075592	NA	-0.0777263	0.43361	0.545379	-0.173529	NA	NA	NA	NA	0.136494	NA	NA	NA	0.134794	NA	NA	0.0635487
HEMX	1	kan_21	NA	-0.115573	0.00961546	-0.0134403	-0.18572	-0.0689984	0.19718	-0.0471908	0.00145713	-0.104116	0.0499724	-0.122827	-0.121625	NA	-0.0294824	0.127023	0.0204032	NA	0	-0.0106956	-0.0997133	-0.0680075	-0.281439	NA	NA	0.0518407	NA	0.0855124	NA	-0.154378	NA	-0.0654953	0.071718	NA	0.00162206	NA	NA	NA	NA	0.0211613	NA	0.0322048	NA	0	NA	NA	0.393071
HEMX	2	kan_21	NA	NA	0.0407151	-0.0145161	NA	-0.0215603	0.0443619	-0.0245539	-0.0132852	0.0841029	0.230892	0.0317205	0.00655438	NA	-0.0189565	0.116173	0.0646805	NA	0.0753546	NA	NA	-0.116415	-0.0764115	NA	NA	-0.09059	NA	0.525588	NA	0	NA	-0.0301647	-0.11714	0	-0.0762132	NA	NA	NA	NA	-0.0140532	NA	3.05591	NA	0	NA	NA	0.355979
HEMX	3	kan_21	NA	0.0573715	-0.0942991	0.160945	NA	-0.133967	-0.0307555	0.0848742	0.023995	-0.0105326	0.138288	0.124977	0.111025	NA	-0.0708904	0.216824	0.225733	0.134556	-0.0065621	0.102103	0.091735	0	-0.0194846	NA	NA	0.215737	NA	0.381537	NA	-0.0489676	NA	-0.137026	0.137845	0.386626	0.340692	NA	NA	NA	NA	-0.14875	NA	0.251577	NA	-0.0786646	NA	NA	0.174043
HEMX	4	kan_21	NA	NA	-0.202425	0	NA	0.0183864	0.0135466	-0.0718266	0.0721891	-0.0834058	-0.0142317	-0.0105646	-0.0029461	NA	0.0578552	0.0278111	-0.0095239	NA	0	NA	NA	-0.0553616	-0.190862	NA	NA	0.0698289	NA	0.282392	NA	-0.0316534	NA	0	-0.13041	-0.124031	-0.0191363	NA	NA	NA	NA	-0.00414707	NA	NA	NA	0.097329	NA	NA	0.14328
HEMY	1	kan_21	NA	-0.0369987	-0.116443	0.0642875	0.0865149	-0.0618644	0.0799397	0.0368332	-0.0151728	-0.174979	-0.144034	0	0	NA	0	-0.0625343	0.0074358	NA	-0.129779	0	0	0.0436332	0.0954983	NA	NA	0.0685142	NA	-0.183548	NA	-0.0555172	NA	-0.118262	0.281066	NA	0	NA	NA	NA	NA	0.0580512	NA	-0.4191	NA	-0.00256331	NA	NA	-0.00838765
HEMY	2	kan_21	NA	0.0918131	-0.102092	0.0243549	NA	0.106273	0.0864796	0.144056	0.116777	-0.0767237	-0.0553178	0.114978	0.138563	NA	0.403221	-0.16417	-0.136483	NA	-0.351217	0	0.177179	0.0895034	0	NA	NA	-0.167501	NA	-0.0382774	NA	-0.130406	NA	-0.365666	0.391273	NA	-0.418261	NA	NA	NA	NA	-0.293179	NA	NA	NA	0.138805	NA	NA	-0.61106
HEMY	3	kan_21	NA	0	0.0315037	0	NA	0.0417804	0.0207542	-0.0355873	0.0407071	-0.266969	-0.127029	-0.151708	-0.125854	NA	0.00955607	-0.0190901	-0.0961064	0.093982	0.0571271	0	-0.0266607	0.0857163	0	NA	NA	0.1337	NA	-0.478409	NA	0	NA	-0.0209646	0.111334	-0.0193806	-0.0457836	NA	NA	NA	NA	0.233015	NA	-0.069301	NA	-0.00328657	NA	NA	0
HEMY	4	kan_21	NA	-0.108808	-0.424761	-0.00100315	-0.445568	0.0213062	0.0944137	0.0929284	0.0223157	-0.112306	-0.142051	0.11335	0.15511	NA	0.377205	-0.373835	-0.219869	NA	-0.35745	0.041514	NA	0.117354	0.0617068	NA	NA	-0.225749	NA	-0.00802566	NA	-0.161719	NA	-0.622638	0.603333	0	-0.357132	NA	NA	NA	NA	-0.322494	NA	NA	NA	-0.128779	NA	NA	-0.602033
HIPA	1	kan_21	NA	-0.0200931	-0.0951436	0.103083	NA	-0.0385506	-0.173228	0.158713	-0.0877111	0.0475817	0	0.0739685	0.06094	NA	0.102601	0.104427	0.136268	NA	-0.425087	NA	NA	0.142155	0.371501	0.0110339	NA	-0.0143414	NA	0	NA	0	NA	-0.0680224	0.114886	0.239842	0.0542172	NA	NA	NA	NA	-0.0763828	NA	-0.456141	NA	0.122374	NA	NA	0
HIPA	2	kan_21	NA	NA	0.00170845	-0.0196633	NA	-0.080469	0.146746	-0.0354186	0	-0.109901	0	-0.0817773	-0.119103	NA	0.00345394	0.0373273	0.121341	NA	-0.193957	0.122385	-0.0176015	0.235094	0.150906	-0.0916262	NA	-0.0405034	NA	-0.234481	NA	-0.0852994	NA	-0.10864	0.0469092	0.139527	-0.057606	NA	NA	NA	NA	0.0682063	NA	NA	NA	0.0238072	NA	NA	0
HIPA	3	kan_21	NA	0.126474	0.0775131	0.0204291	NA	-0.024847	-0.130845	0.118182	-0.0293464	0.136594	0	0.00260193	0.0261996	NA	0	0.106892	0.072915	NA	-0.358226	-0.182848	NA	0.156704	0.285378	0.0782079	NA	0.00285324	NA	0	NA	0.0668042	NA	0.0302603	0.0249338	0.221332	0.0145311	NA	NA	NA	NA	-0.137631	NA	-0.0554598	NA	0.0677239	NA	NA	0
HIPA	4	kan_21	NA	NA	-0.110646	0.0838372	NA	-0.147176	-0.144841	0.0545562	-0.0603272	0.0700774	0.105401	0	0	NA	0.0651788	0.24745	0.303974	NA	-0.291697	-0.0894617	0.0274954	0.197494	0.343283	0.0750944	NA	-0.0872961	NA	-0.205747	NA	0.0777003	NA	-0.074253	0.144742	0.284041	0.000530687	NA	NA	NA	NA	-0.129247	NA	NA	NA	0.0565033	NA	NA	-0.0157937
HISG	5	kan_21	0.0920137	NA	0.00609593	0.0128515	NA	0.465831	0.0289822	-0.00281458	-0.0361911	0.0186539	0.0853129	0.0671967	0.157371	NA	0.0608745	0.0407531	0.508009	NA	-0.334896	NA	NA	-0.0579438	0.0622731	-0.0217994	NA	-0.0113784	NA	0.29608	0.553383	-0.103969	NA	0.316446	-0.0186089	NA	-0.101609	0.296944	NA	NA	NA	-0.365527	NA	-0.0358783	-0.0679319	-0.000482375	NA	NA	-0.174208
HISG	6	kan_21	NA	NA	0.00718534	0.00258155	-0.175431	0.595268	-0.0636733	0.0433277	-0.0180537	0.276007	0.343853	0.309925	0.349019	NA	0.350167	0.0972529	0.59884	NA	-0.272269	0.0868576	NA	0.0740185	0.13303	0.043298	NA	-0.0411279	-0.169657	0.455153	NA	-0.123612	NA	0.503616	-0.0205274	NA	-0.517468	0.412556	0.628264	NA	NA	-0.404481	NA	NA	NA	0.0943756	NA	0.000667629	-0.458336
HISG	7	FRT_21	0.153267	-0.0139602	-0.145641	0.00614523	-0.075533	-0.0365982	0.053022	0.0398972	-0.0751374	-0.0119718	-0.0660791	-0.131317	-0.124301	NA	-0.102344	-0.113692	-0.0725102	NA	0.186362	-0.0576891	NA	-0.0684607	-0.0621743	0.00322066	NA	-0.029224	NA	0.0901102	NA	0.462519	0.0163179	-0.0366148	0.0794814	NA	0.288698	-0.4971	NA	NA	NA	-0.0900905	0.641403	-0.410689	0.575157	0.0010952	0.024941	0.215988	0.192994
HISG	8	FRT_21	0.129643	NA	-0.0217657	-0.0604347	0.0655694	0.021608	0.0780857	-0.040474	-0.053029	-0.529722	-0.656721	0.0293832	-0.0319976	-0.0454844	-0.0741565	-0.476418	-0.213606	0.0382249	0.150185	0.0721349	NA	-0.132188	-0.15191	0.03974	NA	0.0188654	NA	-0.645755	NA	0.336116	0.145791	0.00959879	0.00320665	NA	0.494031	NA	0.0274495	NA	NA	0.0171314	0.766613	-0.766617	0.480395	0.00987611	0.343113	0.230401	0.00904909
HISG	11	kan_21	NA	NA	-0.159557	0.0546459	-0.00052803	-0.246913	-0.125775	0.00813954	0.0615236	0.825413	0.694708	0.25872	0.0274992	NA	-0.0445263	0.536531	0.123511	NA	0.186527	-0.0291266	NA	-0.140107	0.029083	-0.0472779	NA	0.0306774	NA	0.593239	NA	0.327807	NA	-0.121266	-0.0833362	NA	0.748009	NA	NA	NA	0.0143711	0.0785924	0.262738	0.157098	NA	-0.176905	NA	NA	0.593262
HISG	11	kan_99	NA	NA	0.0385881	0.0105185	0.0680503	0.213958	-0.249645	-0.0844098	-0.154253	0.0614313	-0.0993952	-0.222501	0.14783	NA	0.0796904	0.102722	0.304032	NA	-0.0919821	-0.0307048	NA	0.120106	-0.27805	-0.140031	NA	-0.198901	NA	-0.000706046	NA	0.151827	NA	-0.171422	0.1861	NA	0.014541	NA	NA	NA	-0.321456	-0.258594	0.376358	-0.602599	NA	0.235831	NA	NA	0.279583
HISG	12	kan_21	0.0559748	NA	-0.189759	-0.125629	NA	0.436086	-0.148387	-0.173415	-0.00941917	0.385425	0.537298	-0.0846236	-0.0467879	NA	0.0140789	0.380203	0.609031	-0.238022	0.0185864	0.0232065	NA	-0.230229	-0.0103651	-0.168187	NA	-0.0271085	NA	0.0619079	0.273463	0.306069	NA	0.157194	-0.452016	NA	0.33908	0.287365	NA	NA	1.75061	0.0478736	0.408792	-0.131814	NA	-0.113451	NA	NA	0.213128
HISG	12	kan_99	-0.0550477	NA	0.0839706	-0.208731	NA	0.166973	-0.00354552	-0.235859	-0.0657056	-0.0470143	-0.163815	-0.805161	-0.307059	NA	-0.239151	-0.0469919	-0.0717506	-0.0268464	0.420052	-0.206915	NA	0.240759	-0.381004	-0.0415634	NA	-0.0846128	NA	-0.439117	-0.035802	0.127096	NA	-0.10157	0.00787404	NA	-0.269525	0.116706	NA	NA	0.410757	-0.10244	0.186371	0.222827	NA	0.192059	NA	NA	0.12134
HISG	13	kan_21	0.0311675	-0.0914879	-0.160687	-0.0123269	0.0938888	-0.248449	-0.0731623	-0.0746656	-0.0467873	0.902214	0.828241	0.112525	0.199147	-0.0070767	0.13651	0.637751	0.147416	0.0159183	-0.0197602	-0.156982	NA	-0.235663	-0.0478449	-0.204938	NA	-0.0043155	NA	0.790514	NA	-0.0400921	NA	0.0786625	-0.101169	NA	0.402715	NA	-0.150938	NA	NA	-0.0151198	-0.14507	-0.0326358	0.0690178	-0.120141	0.0550413	0.0709567	0.339108
HISG	13	kan_42	0.0569862	0.0487811	-0.015369	0.0123269	-0.0264711	0.00819143	-0.024864	-0.0039617	0.0293915	0.0904909	0.0374833	-0.215888	-0.0999417	-0.175088	-0.124728	0.0375798	-0.127528	-0.00299149	-0.04968	0.00512408	NA	-0.23528	-0.0610671	-0.00814923	NA	0.110259	NA	-0.247848	NA	0.0400921	NA	-0.0250619	0.0360294	NA	0.371293	NA	-0.184307	NA	NA	0.0444485	0.202611	-0.00348576	0.0074816	-0.0257334	-0.0888955	0.00174211	0.230452
HISG	14	kan_21	0.120874	-0.567101	-0.276678	-0.0766348	NA	0.515942	-0.060633	-0.165209	-0.063466	0.325894	0.521221	-0.00663651	0.00980148	0.0830701	-0.0260668	0.369505	0.447036	NA	0.0013574	0.00190883	NA	-0.262683	-0.0369447	-0.335153	NA	-0.377478	NA	-0.0745506	NA	0.419775	NA	0.154899	-0.448746	NA	0.106074	-0.147227	1.45972	NA	NA	0.0530729	0.894561	-0.218799	-0.0822099	-0.222261	NA	-0.198926	0.181005
HISG	14	kan_42	-0.036106	-0.163453	0.108159	0.000871425	NA	0.00967959	-0.12775	0.0065915	-0.0150097	-0.277409	-0.357905	0.00663651	-0.00980148	-0.167609	-0.0838598	-0.115883	-0.0918878	NA	0.380664	0.183307	NA	0.221725	-0.162345	0.0447401	NA	-0.0232685	NA	-0.703173	NA	0.256196	NA	-0.260224	-0.0418608	NA	0.281782	0.220472	0.282989	NA	NA	0.0323114	1.53148	0.067748	0.193859	0.0267631	NA	0.0642538	0.349769
HISG	15	FRT_21	-0.0238123	NA	-0.0376016	-0.234007	-0.0201427	0.0313634	0.0238559	-0.135489	0.0239331	0.39447	0.473999	-0.328968	-0.304242	0.0142685	-0.396022	0.119144	0.252203	NA	0.412816	0.00188792	NA	-0.0386355	-0.285621	-0.144719	NA	0.247561	NA	0.726104	0.368098	-0.0205938	NA	-0.0324385	-0.0456394	NA	-0.164903	NA	NA	NA	NA	0.0474887	NA	-0.365498	0.00704634	-0.0222271	NA	NA	0.213141
HISG	16	FRT_21	0.00723149	NA	0.103982	0.0841395	-0.0208677	0.0285461	0.0695134	0.029924	-0.0239331	-0.297595	-0.185343	0.0138567	-0.0347778	-0.0669008	0.0581604	-0.0744562	-0.0556522	NA	-0.176545	-0.0297622	NA	-0.105778	0.0162105	0.0155588	NA	0.0686486	NA	-0.476522	-0.0449557	-0.171902	NA	0.0324385	0.0643702	NA	0.17951	NA	NA	NA	NA	0.0381881	NA	-0.274042	-0.0695038	-0.0462679	NA	NA	-0.27033
HISG	17	FRT_42	-0.0745817	NA	NA	-0.129424	-0.171338	-0.139998	-0.230743	-0.203937	-0.0270535	1.40225	1.75749	-0.148417	-0.145456	0.20859	-0.408073	1.68105	0.421979	-0.00104063	0.28526	-0.0655064	NA	-0.0871248	-0.205257	-0.276863	NA	0.029806	NA	1.96208	1.89326	0.504892	NA	0.0346796	-0.0987184	NA	-0.0530676	1.05908	NA	NA	NA	-0.0922166	0.132677	NA	0.285597	-0.0417735	-0.0264782	NA	0.803631
HISG	18	FRT_42	-0.00186244	NA	NA	0.00533372	-0.134203	-0.00200117	-0.190946	-0.0721241	-0.0154243	0.479156	0.646306	0.0187519	-0.0279666	0.016017	-0.308789	0.592073	0.319097	-0.0437769	0.202445	-0.000943866	NA	-0.0865892	0.0143735	-0.0867638	NA	0.0363183	NA	0.984768	0.772861	0.389877	NA	0.0383841	-0.00430219	NA	0.00645521	0.0869066	NA	NA	NA	0.0118887	0.438458	NA	0.14592	-0.105234	-0.0678104	NA	0.404514
HISG	19	FRT_99	0.0139616	NA	0.00924908	0.0187665	-0.0368588	-0.0454572	0.000499364	-0.323662	-0.128838	-0.252164	-0.0458669	0.392335	0.383554	0.00763495	0.580686	0.144226	-0.401898	NA	-0.772409	-0.56529	NA	0.154007	0.382162	0.0462789	NA	0.120772	NA	0.0465927	-0.46335	-0.695631	NA	0.33794	0.493365	NA	-0.284489	NA	NA	NA	NA	0.248374	NA	NA	-0.233855	0.132369	NA	NA	-0.655783
HISG	20	FRT_99	0.681107	NA	0.261753	0.342858	0.454532	0.333957	-0.159073	-0.198675	0.185427	-0.727836	-0.52414	0.350606	0.631076	0.352729	0.868888	-0.0788959	-1.27385	NA	-1.44298	-0.514877	NA	0.322108	0.442404	0.574258	NA	-0.00890896	NA	-0.297861	0.149248	-0.742153	NA	0.0726899	0.844561	NA	-1.10195	NA	NA	NA	NA	0.157422	NA	NA	-0.10081	-0.0133965	NA	NA	-1.76276
HSLU	1	kan_21	NA	0	0.0172874	-0.137195	-0.26621	0.099063	0.118181	-0.0948606	0	-0.112343	-0.0240799	-0.135781	-0.126806	NA	-0.108518	-0.0832487	-0.131496	NA	0.268608	0.197348	-0.117318	-0.148785	-0.236465	NA	NA	0.0356217	NA	0	NA	0.0461304	NA	0.063561	-0.190408	NA	-0.212949	NA	NA	NA	NA	-0.158515	NA	2.35459	NA	-0.0610851	NA	NA	0.306768
HSLU	2	kan_21	NA	-0.177279	0.132029	0	NA	-0.136644	-0.0553134	-0.0151836	-0.121565	0	0	0	0.0282572	NA	-0.0392665	0	0.104637	NA	0	-0.221613	NA	-0.0962832	-0.0501217	NA	NA	-0.0802613	NA	0.147694	NA	-0.0973588	NA	0	0	0	0.0250358	NA	NA	NA	NA	-0.0899324	NA	3.38556	NA	-0.0524345	NA	NA	0
HSLU	3	kan_21	NA	-0.210703	-0.0218122	-0.0788425	NA	0.126987	0	-0.0302356	0	-0.0706888	-0.0366355	-0.0227081	-0.018145	NA	-0.0914281	0	-0.0213096	-0.47318	-0.15508	-0.0682956	-0.0513878	-0.0286441	-0.0775369	NA	NA	-0.296294	NA	0.0634116	NA	-0.0424966	NA	0.137713	-0.0541099	-0.118003	-0.00132953	NA	NA	NA	NA	-0.0371169	NA	2.44155	NA	-0.0487423	NA	NA	0.0966243
HSLU	4	kan_21	NA	-0.0206421	-0.161903	-0.100197	NA	0	-0.0321439	-0.0827549	-0.0204482	-0.0894497	-0.0148056	-0.0665276	-0.0449778	NA	-0.162816	0	0.0176137	NA	0.0236763	0.093932	0.126138	0	-0.212207	NA	NA	-0.145276	NA	0.0366531	NA	-0.16336	-0.307193	0.15679	-0.249374	0.315803	-0.0551037	NA	NA	NA	NA	0	NA	NA	NA	-0.140666	NA	NA	0.387228
IHFA	1	kan_21	NA	0.261064	0.196617	0.131296	NA	0	-0.0924837	-0.206966	0.0788591	-1.70097	-1.42182	-0.0665074	-0.0501769	NA	-0.0402426	-0.174307	-0.413618	NA	-0.000444209	NA	NA	0.14254	0.01186	NA	NA	-0.0663774	NA	0.903946	NA	0	NA	-0.649186	0.448709	0.225307	-0.412383	NA	NA	NA	NA	0.16686	NA	2.68976	NA	0.0536502	NA	NA	0.187716
IHFA	2	kan_21	NA	NA	-0.0384075	-0.13948	NA	0	0	0.0834784	0.0517645	-1.93826	-1.39363	-0.0482886	-0.0643601	NA	0.0757875	-0.375509	-0.074433	NA	-0.209933	-0.120934	-0.00917114	-0.0287369	-0.188509	0	NA	0.0720953	NA	0.216227	NA	0	NA	-0.22628	-0.172923	-0.202271	-0.420923	NA	NA	NA	NA	0.0816249	NA	NA	NA	-0.0721608	NA	NA	-0.262091
IHFA	3	kan_21	NA	0.31311	0.348405	0.171552	NA	-0.0648507	0.0201354	-0.21205	0.0978223	-1.86524	-1.2751	-0.0251855	-0.0582749	NA	-0.0749118	-0.234258	-0.421299	NA	0.763573	-0.302679	NA	0.198404	0.0824986	NA	NA	-0.0291765	NA	0.982909	NA	0.00750857	NA	-0.787879	0.327643	0.408457	-0.367064	NA	NA	NA	NA	0.268157	NA	NA	NA	0.00143715	NA	NA	0.10981
IHFA	4	kan_21	NA	NA	0.0290697	-0.171819	NA	0.16617	0.0405159	0.116671	0.193089	-1.94736	-1.52311	-0.167186	-0.144244	NA	0.137757	-0.568773	-0.0188066	NA	0	0	-0.0409931	-0.0337434	-0.0255121	-0.161301	NA	0.0468003	NA	0.20851	NA	-0.0597321	NA	-0.17564	-0.242661	-0.203314	-0.600671	NA	NA	NA	NA	0.10425	NA	NA	NA	-0.159035	NA	NA	-0.338148
ISCA	1	kan_21	NA	0.0451441	0.344049	-0.237709	NA	0.0792762	-0.0980973	-0.031828	0.140173	0.398053	0.355271	-0.0862525	-0.0446984	NA	-0.109956	-0.0294013	0.12386	NA	-0.184666	NA	NA	-0.0789669	-0.0504017	-0.505158	NA	-0.143892	NA	0.0781134	NA	0.133224	NA	0.377246	-0.0791942	-0.412793	0.299363	NA	NA	NA	NA	0.0554421	NA	3.99568	NA	0.091807	NA	NA	0.582102
ISCA	2	kan_21	NA	NA	0.0842702	-0.342089	NA	0	0.26967	-0.125799	0	0.261402	0.0283928	-0.0831323	-0.16538	NA	0.00714373	0	0.0642315	NA	0.23137	-0.100708	NA	0.0710721	-0.147271	NA	1.77388	-0.0881412	NA	-0.0811984	NA	0.0604808	NA	0.276352	0	-0.500665	0.351093	NA	NA	NA	NA	0.268703	NA	NA	NA	0.0567072	NA	NA	0.178182
ISCA	3	kan_21	NA	0	0.04542	-0.187646	NA	-0.0924828	0.0517325	-0.100117	-0.0493594	0.532303	0.245435	-0.137041	-0.144211	NA	-0.0592027	0.00178676	0.0841168	NA	0.0678835	-0.0109208	NA	-0.091638	-0.0535159	-0.166242	NA	-0.0875187	NA	0.342321	NA	0.0744171	NA	0.154167	-0.0383783	-0.217881	0.272233	NA	NA	NA	NA	0.0959167	NA	3.33916	NA	0.0340908	NA	NA	0.397078
ISCA	4	kan_21	NA	NA	0.167741	-0.161805	NA	0	0.137256	-0.0693404	0.056517	0.385603	0.113595	-0.0186439	0	NA	0.00766545	0.0131689	0.185952	NA	-0.128822	NA	NA	0.153398	-0.0843847	NA	NA	0.0328058	NA	-0.0222461	NA	0.0240256	NA	0.393441	0.174383	-0.175512	0.392272	NA	NA	NA	NA	0.208659	NA	NA	NA	0.147124	NA	NA	0.0636909
ISCS	1	kan_21	NA	0.540656	0.393058	0	NA	-0.0703037	-0.542111	-0.0797061	0.0523208	-0.213373	0	-0.707042	-0.511635	NA	-0.106783	0.0364557	-0.233175	NA	-0.54987	NA	NA	0.367084	-0.00681399	NA	NA	0	NA	-0.132559	NA	0.33542	NA	0.714999	0	-1.21902	-0.0250377	NA	NA	NA	NA	0.209637	NA	NA	NA	-0.356119	NA	NA	0.101505
ISCS	2	kan_21	NA	0.184816	0.536456	-0.00701282	NA	-0.161105	-0.135685	-0.246834	0	-0.201483	0	-0.733977	-0.580091	NA	-0.17485	0.017116	-0.384406	0.170648	0.00877946	-0.102925	0.0345699	0.292655	-0.115843	NA	NA	0	NA	-0.421662	NA	0.368691	NA	0.781296	-0.0356358	-1.05599	-0.0829812	NA	NA	NA	NA	0.0683798	NA	NA	NA	-0.224887	NA	NA	0.071193
ISCS	3	kan_21	NA	NA	0.409616	0.14121	NA	-0.196686	-0.501462	-0.0457627	-0.0071332	-0.13558	0.193472	-0.633253	-0.443912	NA	-0.111371	0.149211	-0.229323	NA	-0.390458	NA	NA	0.310716	0	NA	NA	-0.0169421	NA	-0.213408	NA	0.52249	NA	0.426223	-0.000922258	-1.25	-0.0114073	NA	NA	NA	NA	0.316194	NA	NA	NA	-0.344786	NA	NA	0
ISCS	4	kan_21	NA	NA	0.695382	0.00458718	NA	-0.0809199	-0.241327	-0.178185	0.0399812	-0.22312	0.0366076	-0.703271	-0.545288	NA	-0.149413	0.00189292	-0.421832	NA	-0.428548	0	NA	0.272804	-0.170053	-1.032	NA	-0.126288	NA	-0.442117	NA	0.407897	NA	0.734053	-0.175845	-1.52479	-0.0706586	NA	NA	NA	NA	0.319581	NA	NA	NA	-0.121215	NA	NA	0.0883255
ISCU	1	kan_21	NA	NA	0.404096	-0.31773	NA	0.138564	-0.146603	-0.0744319	0.176801	0.499735	0.282565	-0.344645	-0.309393	NA	0.0411287	-0.109938	-0.261801	NA	-0.0484782	-0.143335	NA	0.224018	0.0212355	NA	NA	0	NA	0.0296899	NA	0.294807	NA	0.370247	0.120842	-0.183088	0.663631	NA	NA	NA	NA	0.0642069	NA	-1.12314	NA	0.0650565	NA	NA	0.182752
ISCU	2	kan_21	NA	NA	0.433442	-0.0871744	NA	0.0505791	-0.0173821	-0.124243	0.0977406	0.424148	0.0638939	-0.307092	-0.243627	NA	-0.103421	-0.126325	-0.192036	NA	-0.18964	-0.1312	NA	-1.3475e-05	-0.126818	NA	NA	-0.0027181	NA	-0.0688992	NA	0.209689	NA	0.0511684	0.305777	0.436995	0.642224	NA	NA	NA	NA	0.22872	NA	NA	NA	0.211047	NA	NA	0.0569367
ISCU	3	kan_21	NA	NA	0	-0.226808	NA	0.0230997	-0.084073	-0.0383316	0.119766	0.457191	0.320042	-0.295955	-0.27668	NA	0.0722251	-0.25821	-0.321927	NA	-0.00116948	-0.110466	NA	0.146835	0.0811393	NA	NA	-0.110075	NA	NA	NA	0.253359	NA	0.0970951	0.136963	-0.123279	0.636925	NA	NA	NA	NA	0.0614579	NA	NA	NA	0.174221	NA	NA	0
ISCU	4	kan_21	NA	NA	0.29786	-0.0530299	NA	0.0845971	0	-0.171556	0.128041	0.527335	0.158894	-0.206693	-0.220611	NA	-0.0750177	-0.17608	-0.178784	NA	0	NA	NA	0.00896532	-0.0662085	NA	NA	0.0210793	NA	-0.0422825	NA	0.249593	NA	0	0.312039	0.363569	0.685107	NA	NA	NA	NA	0.320945	NA	NA	NA	0.276716	NA	NA	0.0322474
LAPA	1	kan_21	NA	-0.407584	-0.0148989	-0.0486135	NA	0.0234389	-0.282056	0.107145	0.146373	-0.480181	-0.239797	-1.94713	-1.86342	NA	0	0.451753	0.482203	NA	-0.970745	NA	NA	-0.310143	-0.498554	NA	NA	0	NA	-0.0482472	NA	0.0399003	NA	0.142773	0.0995358	-0.887963	0.394628	NA	NA	NA	NA	-0.0111995	NA	0	NA	0	NA	NA	0.100827
LAPA	2	kan_21	NA	0.1258	0	-0.0509113	NA	-0.25232	0	-0.364169	-0.0161707	0.307821	0.358408	-0.442592	-0.448335	NA	-0.177575	0.19963	0.124469	NA	0.167017	-0.0949792	NA	-0.215236	-0.466873	NA	NA	0.09128	NA	-0.126914	NA	0.0777558	NA	-0.524963	-0.366057	-0.324164	-0.197918	NA	NA	NA	NA	0.732606	NA	0.0260719	NA	-0.107101	NA	NA	0.78899
LAPA	3	kan_21	NA	-0.788545	0	0.0332106	NA	0.10916	-0.226333	0.253556	0.256017	-0.406361	-0.0245378	-1.86188	-1.83422	NA	0.0138641	0.499961	0.534894	NA	-0.428343	0	NA	-0.245857	-0.335381	NA	NA	-0.00114443	NA	-0.0641727	NA	0	NA	0.187533	-0.0475136	-0.960131	0.359099	NA	NA	NA	NA	0.02531	NA	NA	NA	0	NA	NA	0.0918224
LAPA	4	kan_21	NA	0.183573	0.201534	-0.190579	NA	-0.264138	0.222851	-0.268562	-0.00835773	0.273188	0.382233	-0.402403	-0.446865	NA	-0.182789	0.211495	0.0906503	NA	0.648019	0.0667302	-0.250055	-0.26447	-0.538621	NA	NA	0.128478	NA	-0.163974	NA	0.213031	0.0204217	-0.664996	-0.475505	-0.915042	-0.204092	NA	NA	NA	NA	0.677312	NA	NA	NA	0	NA	NA	0.680312
LON	1	kan_21	NA	NA	NA	0.0197219	NA	0.0169479	-0.207943	0	0.0562109	0	-0.215608	-0.0591287	-0.089794	NA	-0.0509949	0.244109	-0.127513	NA	0	-0.0351552	NA	0.70182	0.583663	NA	NA	-0.0231365	NA	0.142476	NA	0	NA	0.0280637	-0.00128503	-0.145132	-0.0601867	NA	NA	NA	NA	0	NA	NA	NA	0.0244966	NA	NA	-0.172793
LON	2	kan_21	NA	NA	0.068437	0.0194631	NA	0.0050145	0.0298623	-0.143871	-0.0614566	0.10045	0.0835085	-0.0326453	-0.0188478	NA	-0.0725782	0.166072	-0.246896	NA	-0.289984	0.0318339	NA	0.744477	0.70977	NA	NA	-0.046873	NA	NA	NA	-0.0238444	NA	-0.123568	-0.113631	0.0761436	-0.167995	NA	NA	NA	NA	-0.223198	NA	NA	NA	0.0266593	NA	NA	-0.137422
LON	3	kan_21	NA	0.0624746	0.0592883	-0.104353	NA	0	0.125701	-0.162867	0.0278971	-0.104004	-0.384719	-0.211015	-0.286106	NA	-0.13399	0.135842	-0.210488	NA	-0.46243	0.0941399	0.179975	0.710045	0.465122	NA	NA	0.0819977	NA	-0.272401	NA	-0.0448674	NA	0.0766725	-0.0861737	-0.224457	-0.124397	NA	NA	NA	NA	0.108334	NA	NA	NA	-0.0358837	NA	NA	0.0945866
LON	4	kan_21	NA	-0.220057	0.255465	0	NA	0.0234507	0.036749	-0.162021	-0.0603952	0.0923379	0	-0.114813	-0.0842221	NA	-0.0635212	0.261356	-0.29931	NA	-0.0292189	NA	0.267289	0.735201	0.663412	NA	NA	0	NA	-0.246678	NA	-0.154995	NA	-0.146798	-0.0838516	0.130887	-0.161061	NA	NA	NA	NA	-0.139076	NA	NA	NA	0.00638263	NA	NA	-0.12979
LPOA	1	kan_21	NA	NA	0.0693546	-0.121027	NA	0.0292181	-0.0614592	0.114785	-0.0247428	0.312455	0.226611	-0.0311569	0.028073	NA	0.17505	-0.0527594	-0.155048	NA	-0.0444614	0.171974	NA	0.0978342	0	NA	NA	-0.0011877	NA	-0.0875886	NA	-0.115829	NA	0	-0.201354	0	0	NA	NA	NA	NA	-0.162372	NA	2.54152	NA	-0.0957375	NA	NA	0.0662563
LPOA	2	kan_21	NA	NA	0.0937869	0.0162356	NA	-0.00159284	-0.103569	0.0345607	0.036803	0.260398	0.170685	0	0	NA	0.0109332	0.0414312	0.0402029	NA	-0.108044	NA	NA	0	0.0345252	NA	NA	-0.100622	NA	0	NA	-0.0493155	NA	0.00681803	-0.0393193	0.0528048	0	NA	NA	NA	NA	0.154862	NA	-0.0427278	NA	0.0749143	NA	NA	-0.0179591
LPOA	3	kan_21	NA	NA	0.37301	-0.184094	NA	-0.0104063	-0.183925	0.234224	0.090331	0.358769	0.148023	0.0937114	0.128052	NA	0	0.0815799	-0.135393	NA	-0.113886	0.0309287	NA	0	0	NA	NA	-0.197142	NA	NA	NA	-0.148427	NA	0.036211	-0.184363	0.0765186	0.0238563	NA	NA	NA	NA	0.0455803	NA	NA	NA	-0.0472976	NA	NA	0.1036
LPOA	4	kan_21	NA	NA	0	-0.0304223	NA	0	-0.195205	0.0117284	0.0611113	0.125318	0.191814	0	0	NA	0.0437965	0.0406509	0.0509746	NA	-0.149764	NA	NA	0.07503	0.0683408	NA	NA	-0.0325574	NA	0	NA	-0.018526	NA	0.0307481	0	0	0	NA	NA	NA	NA	-0.0597618	NA	NA	NA	0.0296645	NA	NA	-0.0123591
LPOB	1	kan_21	NA	NA	-0.0250492	0.0540274	NA	-0.116295	-0.0259288	0	-0.111934	-0.260643	-0.222005	0.0492475	0.107254	NA	0.151801	-0.162135	-0.062928	NA	-0.275758	0	-0.084112	-0.0333043	-0.120131	-0.0160569	NA	0.170373	NA	-0.0698798	NA	-0.0256065	NA	0.0469181	0.0275415	0	0.127104	-0.29103	NA	NA	NA	0.0852493	NA	0.0373879	NA	0.119909	NA	NA	-0.0660975
LPOB	2	kan_21	NA	0.0787983	0.101166	0.109545	NA	0	0.00231586	0.0207075	0.0101799	-0.224506	-0.0216588	-0.0252208	-0.0187753	NA	0.0337439	-0.0629731	0	NA	-0.331144	-0.0294775	NA	0	0	NA	NA	0.0692205	NA	-0.211308	NA	0.0383442	NA	0.134304	0.180443	-0.0186556	0.181479	NA	NA	NA	NA	0	NA	-0.054763	NA	-0.0501157	NA	NA	0.0774462
LPOB	3	kan_21	NA	0.208343	-0.121796	0.0510085	NA	-0.153321	-0.0432932	0.0225682	-0.0574603	-0.295757	-0.0943443	0.072793	0.124871	NA	0.125194	0	-0.00259083	NA	-0.175395	-0.0122124	0	0	-0.0666628	NA	NA	NA	NA	0.0130686	NA	0	NA	0.0212031	0.201313	0	0.0904879	NA	NA	NA	NA	0.135096	NA	NA	NA	0.0930017	NA	NA	0
LPOB	4	kan_21	NA	0	-0.0309409	0.00601534	NA	-0.16676	0	0.0535065	-0.0574915	-0.383039	-0.0696896	0.0325866	0	NA	0.0561894	-0.0164949	0	NA	-0.103621	-0.00650787	-0.034301	-0.0564173	-0.144801	NA	NA	0.104064	NA	-0.229403	NA	0.0332541	0	0	0.141037	-0.562876	0.180397	NA	NA	NA	NA	0.147443	NA	NA	NA	0.0652492	NA	NA	0
LPP	1	kan_21	NA	1.00593	0.11007	0	NA	-0.0829315	0.0271302	0	0	0.0280439	-0.0147184	0.0195291	0.0220013	NA	0	-0.301288	-0.134746	NA	-0.295125	NA	NA	-0.0510163	-0.0704284	0.0188281	NA	-0.00934739	NA	-0.120064	NA	0.0240435	NA	0.0577282	0.00389604	0	0.0258045	NA	NA	NA	NA	0.0715283	NA	NA	NA	0.0251931	NA	NA	-0.338625
LPP	2	kan_21	NA	-0.252895	0.0709779	0.0497737	NA	-0.102271	0	0	0.0105898	-0.268607	-0.0101521	-0.697036	-0.653284	NA	-0.494818	-0.215608	0	NA	-0.311132	0.073999	-0.086867	-0.0623384	-0.0343345	NA	NA	0.0915814	NA	-0.605937	NA	-0.17832	NA	0.156514	-0.171504	NA	-0.234718	NA	NA	NA	NA	0	NA	NA	NA	0	NA	NA	-0.759727
LPP	3	kan_21	NA	0.350128	-0.0904937	0.0568834	NA	0	-0.0162521	0.0452521	0.0141533	0.138748	0.0636107	0.127052	0.0716651	NA	0.125126	-0.162628	0	NA	0.102334	NA	NA	0.00197907	-0.0549334	0.100124	NA	0.128013	NA	-0.101342	NA	0.111929	NA	0.246548	0.0710318	0.271705	0.167727	NA	NA	NA	NA	-0.157776	NA	NA	NA	0.0594278	NA	NA	-0.680315
LPP	4	kan_21	NA	-0.483643	0.127266	0.0765827	0.114605	0.0334484	-0.233258	-0.0303021	0.0663945	-0.278043	0	-0.63759	-0.589683	NA	-0.45818	-0.383709	0	NA	-0.211283	0.00127024	NA	-0.0412618	-0.0122335	NA	NA	0.0291893	NA	-0.345166	NA	-0.193056	NA	0	0	-0.276305	-0.196853	NA	NA	NA	NA	-0.244588	NA	NA	NA	0.0212813	NA	NA	-0.967143
MDFA	1	kan_21	NA	NA	NA	0.107897	NA	-0.12494	-0.177055	-0.0506252	-0.0385167	-0.102853	-0.183179	0	0	NA	0	-0.0247416	0.0686451	NA	0	-0.16235	NA	-0.165841	0.0617914	NA	NA	-0.0708318	NA	0.0553952	NA	0.0486374	NA	-0.18308	0.0240422	NA	-0.234064	NA	NA	NA	NA	0.0726611	NA	1.48886	NA	0.0747811	NA	NA	0.129056
MDFA	2	kan_21	NA	NA	-0.0308056	0	NA	0	-0.0975469	-0.111803	0.0370336	0	0	0.0608195	0.04261	NA	-0.0043438	0.0348508	0.0104526	NA	-0.240768	NA	NA	0.0191026	-0.071537	NA	NA	-0.00305623	NA	0.236982	NA	-0.04416	NA	0.16715	-0.239388	-0.0112886	-0.132469	NA	NA	NA	NA	0.118712	NA	3.65673	NA	-0.0356445	NA	NA	0.253426
MDFA	3	kan_21	NA	NA	NA	0.0952634	NA	0	-0.168626	-0.0398354	0	-0.171606	0	0	-0.0147719	NA	0	0.0141574	0.0416386	NA	-0.221423	NA	0.0349974	-0.105075	0.0333583	NA	NA	-0.0450357	NA	0	NA	0	NA	-0.0959949	0.02008	0.64966	-0.295377	NA	NA	NA	NA	0	NA	NA	NA	-0.00164701	NA	NA	-0.000717792
MDFA	4	kan_21	NA	NA	-0.144533	0.0638166	NA	-0.171508	-0.0693977	-0.13349	0	0	0.0129016	0.10573	0.0930463	NA	0	0.0585831	0.104792	NA	-0.0809432	NA	NA	-0.00219521	0	NA	NA	-0.0253354	NA	0.14486	NA	0.0056489	NA	-0.00913702	-0.184432	0.0774896	-0.103551	NA	NA	NA	NA	0.0198197	NA	NA	NA	-0.0695573	NA	NA	0.112903
MDOG	1	kan_21	NA	-0.196254	-0.0880344	0.165837	NA	-0.0656737	0	-0.078887	-0.0669311	0.025938	0.132541	0.0654303	0.0693367	NA	-0.0688455	0.119827	0.125566	NA	0.272392	NA	NA	-0.285872	-0.0946746	0.14731	NA	-0.187799	NA	0.173765	NA	0.0511234	NA	-0.108532	0.00134236	0.319006	0	NA	NA	NA	NA	0	NA	0.160526	NA	-0.0445386	NA	NA	0.306341
MDOG	2	kan_21	NA	NA	-0.0444531	0.132519	NA	-0.038244	-0.205805	0.0891713	-0.00156037	0	-0.0226642	-0.000148118	0	NA	0	0.170368	0.138516	NA	0.0456278	NA	NA	-0.180126	0	NA	NA	-0.0633088	NA	0	NA	-0.0283367	NA	-0.237671	0.0355916	0.457183	0	NA	NA	NA	NA	-0.237783	NA	NA	NA	-0.00671818	NA	NA	0
MDOG	3	kan_21	NA	-0.186704	-0.100063	0.181077	NA	-0.0962976	-0.166272	-0.05196	-0.0797809	0.163062	0.0385525	0.0817321	0.0692253	NA	-0.0279072	0.159593	0.121811	NA	-0.0742244	-0.371462	NA	-0.257198	-0.0112116	0.0136993	NA	-0.166055	NA	0.343611	NA	0.0849307	NA	-0.288415	-0.00344229	0.428037	0	NA	NA	NA	NA	-0.0644755	NA	0.178999	NA	-0.00144853	NA	NA	0.0805322
MDOG	4	kan_21	NA	NA	-0.106483	0.132196	NA	-0.082093	-0.00749447	0	-0.0490282	0.100161	-0.0733513	0.0176496	0	NA	0.0208335	0.130217	0.108251	NA	0.050992	NA	NA	-0.186586	0	NA	NA	-0.1233	NA	0.113189	NA	-0.018448	NA	-0.448277	0	0.47655	0	NA	NA	NA	NA	0.00102313	NA	NA	NA	0.0161771	NA	NA	-0.0360016
MEPS	1	kan_21	NA	NA	-0.203911	-0.059022	NA	-0.010484	0.151835	-0.138275	0	-0.13625	-0.158659	0.0508544	0.0367333	NA	0.0715773	-0.103918	0	NA	0.00846194	NA	NA	-0.0629606	-0.0937257	NA	NA	0.0118408	NA	0.00926238	NA	0.0950414	NA	0.0567478	0	-0.107693	0.0499014	NA	NA	NA	NA	-0.0138239	NA	NA	NA	-0.135068	NA	NA	-0.225445
MEPS	2	kan_21	NA	NA	-0.15249	0.0616047	NA	-0.0541622	-0.362119	-0.0365013	-0.00441067	-0.0281	0.0271555	0.0826998	0.0998732	NA	0.149061	-0.0635525	0.00134882	NA	-0.0319334	-0.16589	NA	-0.075503	0.00244402	NA	NA	0.124867	NA	0.0350347	NA	0	NA	0	0.270951	0.0404339	0.0943009	NA	NA	NA	NA	-0.0920907	NA	NA	NA	0.105112	NA	NA	NA
MEPS	3	kan_21	NA	NA	-0.224935	0.0290625	NA	-0.0127829	0.0835169	-0.104732	0	-0.144852	-0.096466	0.0359843	0.0414293	NA	0.0819699	0	-0.00961991	NA	0.00565421	0.229616	NA	0.014346	-0.102796	NA	NA	0.0650042	NA	-0.213744	NA	0.0505772	NA	0.112292	0.184447	-0.112147	0.0293651	NA	NA	NA	NA	0.0598084	NA	NA	NA	-0.0565837	NA	NA	-0.379159
MEPS	4	kan_21	NA	NA	NA	0.0646186	NA	-0.0128891	-0.156618	-0.075764	0.0475707	-0.00425723	0.0196504	0.100083	0.070334	NA	0.123682	-0.0745004	0.012118	NA	0.0312306	0.0202113	-0.0961229	-0.0591434	-0.0136473	NA	NA	0.0299304	NA	-0.246227	NA	0.0464475	NA	-0.0419493	0.181624	0	0.0415891	NA	NA	NA	NA	0	NA	NA	NA	0.0995755	NA	NA	-0.113203
MIPA	1	kan_21	NA	0	-0.104422	0.0704977	NA	0.0331428	-0.032029	0.236485	0.106259	0.192315	0.0469991	0.252655	0.174079	NA	0.0144561	0.0475729	0.14795	NA	-0.460535	NA	NA	0.0744817	0.23475	0.146018	NA	-0.0666653	NA	0.148201	NA	0.0947392	NA	0.0485884	0.117827	0.345086	0	NA	NA	NA	NA	-0.339067	NA	NA	NA	0.0280513	NA	NA	-0.0282865
MIPA	2	kan_21	NA	NA	-0.0686519	-0.106085	NA	0.0880531	-0.103278	0.271035	0.124538	0.253471	-0.0646948	0	0.0231105	NA	0.254763	0	0	NA	-0.644861	0.587862	NA	-0.0432313	0	NA	NA	-0.249426	NA	0	NA	-0.209836	NA	-0.632753	0.558698	-0.0321971	-0.241291	NA	NA	NA	NA	-0.397734	NA	NA	NA	-0.156758	NA	NA	-0.221868
MIPA	3	kan_21	NA	-0.0766921	0.0501477	-0.101773	NA	0.0806881	-0.065442	-0.0317482	0.07395	0.0291722	-0.0848072	0	-0.0121331	NA	0.00747123	-0.0531997	-0.0341464	NA	-0.348738	NA	NA	0	-0.10492	-0.101893	NA	-0.107914	NA	0	NA	-0.0985104	NA	0	-0.0570932	-0.118955	-0.0837128	NA	NA	NA	NA	0.213424	NA	NA	NA	-0.103872	NA	NA	0.215315
MIPA	4	kan_21	NA	NA	-0.282809	-0.0985631	NA	0.0793616	-0.175898	0.307108	0.0980436	0.189862	-0.0109205	0	0.0283781	NA	0.195274	0	0	NA	-0.523722	NA	NA	-0.112902	-0.0171954	NA	NA	-0.139916	NA	0.149891	NA	-0.147457	NA	-0.490863	0.601719	0	-0.198192	NA	NA	NA	NA	-0.421034	NA	NA	NA	-0.225345	NA	NA	-0.241971
MLAA	1	kan_21	NA	NA	NA	-0.478991	NA	0.194962	0.39648	0.442015	0.195933	0.0352648	0.155497	0.0674882	0.117203	NA	-0.0183308	-0.258539	-0.19517	NA	1.70001	0.48088	NA	0.27617	0.0362941	NA	NA	-0.579682	NA	-0.413427	NA	-0.307321	NA	-0.436147	-0.17844	NA	-0.0339362	NA	NA	NA	NA	0	NA	-0.0807124	NA	-0.0468539	NA	NA	0.315955
MLAA	2	kan_21	NA	NA	0.0850616	-0.0346973	NA	0.0234306	0.151662	0.0215245	0	-0.151555	-0.12909	-0.133806	-0.165316	NA	-0.105692	0.0358786	-0.0184135	NA	0.447743	NA	NA	-0.0656005	-0.0635885	NA	NA	0.0644266	NA	-0.229076	NA	-0.201168	NA	-0.117695	-0.00833746	-0.0204453	-0.147623	NA	NA	NA	NA	0.22767	NA	NA	NA	0.0222025	NA	NA	0.179549
MLAA	3	kan_21	NA	NA	NA	-0.526906	NA	0.0633469	1.07033	0.308611	-0.0508789	0.139121	-0.372	0.171299	0.147519	NA	-0.202402	-0.223027	-0.13423	NA	2.49659	NA	-0.0495656	0.337288	-0.0231959	NA	NA	-0.464042	NA	-0.218091	NA	-0.413503	NA	-0.241009	-0.0582775	-0.763171	-0.0297284	NA	NA	NA	NA	0.240526	NA	NA	NA	0.00534477	NA	NA	0.0593072
MLAA	4	kan_21	NA	NA	0.0731577	-0.000444661	NA	0.0650882	0.043651	-0.00897121	-0.0029856	-0.0456753	-0.040929	-0.156598	-0.116381	NA	-0.137723	0.0850599	-0.0254972	NA	0.391246	NA	NA	-0.112008	-0.0416977	NA	NA	0.0601793	NA	-0.215663	NA	-0.173573	NA	0	0.0122278	0.0317914	-0.169905	NA	NA	NA	NA	0.0966522	NA	NA	NA	-0.0120041	NA	NA	0.0887026
MLAC	1	kan_21	NA	0	-0.082726	0.0176816	NA	-0.0569615	-0.148762	0.15927	-0.0938541	0	-0.0485809	0.0509437	0.0312061	NA	0.137476	0.0703767	0.103703	NA	-0.177205	NA	NA	0.0582688	0.122939	NA	NA	0.142116	NA	0.0905789	NA	-0.0473026	NA	-0.177341	0.162087	0.397947	0.108238	NA	NA	NA	NA	-0.320507	NA	NA	NA	0.0661415	NA	NA	-0.370536
MLAC	2	kan_21	NA	NA	0.0154158	-0.0583129	NA	0.00278004	0.474375	0.000140763	-0.0194902	0.00903864	0.044021	-0.0250255	-0.071659	NA	-0.0278612	-0.130879	-0.0407843	NA	0.227826	0.122093	-0.0650914	-0.0938675	0	-0.0387869	NA	0.0779849	NA	0	NA	-0.165299	NA	-0.0701672	0.00881957	0	-0.0471394	NA	NA	NA	NA	0.0559201	NA	NA	NA	-0.0245075	NA	NA	0.00833372
MLAC	3	kan_21	NA	NA	0.057743	0.126382	NA	-0.0806533	-0.155112	0.157504	0	0.0233025	0	0.114509	0.0674222	NA	0.112139	0.121519	0.123792	NA	-0.0865997	NA	NA	0.102083	0.0579873	NA	NA	0.102839	NA	0.0720541	NA	0	NA	-0.159975	0.210276	0.480983	0.0863997	NA	NA	NA	NA	-0.425051	NA	NA	NA	0.0323029	NA	NA	-0.492221
MLAC	4	kan_21	NA	NA	-0.064057	-0.0979934	NA	-0.0620475	0.471807	-0.0333582	-0.01855	0	0.00937509	-0.147267	-0.14444	NA	-0.128064	0	-0.0278024	NA	1.00164	0.15406	0.103969	0	0	-0.276825	NA	-0.0868608	NA	0	NA	-0.115936	NA	0.0326551	0.109757	0	-0.282777	NA	NA	NA	NA	-0.0198033	NA	NA	NA	0.0492084	NA	NA	-0.000135332
MOAA	5	kan_21	0.00434888	NA	0.0839787	0.0884611	NA	0.0693823	-0.08266	0.0860489	0.23817	0.0381953	0.224431	-0.601205	-0.518046	NA	-0.940912	0.507915	0.76367	NA	0.171328	NA	NA	0.0117154	0.00452144	-0.0611623	NA	-0.180079	NA	-0.256376	-0.357437	0.024546	NA	-0.465536	-0.396852	NA	-0.434574	-0.0161398	NA	NA	NA	0.0958567	NA	1.36871	-0.752337	-0.199325	NA	NA	-0.73939
MOAA	6	kan_21	NA	NA	-0.0965606	0.0226931	-0.111989	0.0198356	0.00810083	-0.0993707	0.143178	0.0499188	0.057054	0.0345332	-0.00740247	NA	-0.256237	0.0786049	0.245158	NA	0.746805	-0.180965	NA	-0.0614375	-0.131359	-0.145083	NA	-0.135519	0.0639305	0.0743307	NA	-0.220078	NA	-0.00319987	-0.174742	NA	-0.0132208	-0.291588	-0.24696	NA	NA	-0.00156603	NA	NA	NA	-0.0428475	NA	0.0452413	0.181177
MOAA	7	FRT_21	-0.0250307	-0.131466	0.313499	-0.00614523	0.250125	0.0849446	0.0380893	0.000893004	0.100295	0.275303	0.526819	-0.567758	-0.457856	NA	-0.682328	0.607895	0.727721	NA	0.0980727	-0.0150758	NA	0.0321025	-0.104614	-0.332036	NA	-0.087311	NA	-0.182025	NA	-0.162161	-0.0292856	-0.396546	-0.524353	NA	-0.97478	0.569661	NA	NA	NA	-0.0929264	-0.915145	2.68146	-0.734876	-0.116375	-0.675817	-1.26023	-1.06246
MOAA	8	FRT_21	-0.235413	NA	0.179831	0.209449	-0.0114872	0.0723643	0.0653967	0.13566	0.169995	0.101016	0.545474	-0.258451	-0.174601	0.358399	-0.389378	0.623115	0.784471	0.136577	0.0157517	-0.0213624	NA	0.185685	0.344955	-0.169561	NA	-0.00123889	NA	0.116388	NA	-0.624055	-0.00275732	-0.350898	-0.227178	NA	-0.747053	NA	-0.639703	NA	NA	0.0393831	-0.839737	1.47133	-1.17798	-0.0428018	-0.936288	-0.909208	-1.10448
MOAE	1	kan_21	NA	0.0264562	0.0250992	0	NA	-0.0623573	0.185196	0.00147649	-0.0629329	0.0883614	0.0531317	0.177917	0.169828	NA	0.173552	0.00824789	0.0865997	NA	0.891937	NA	NA	-0.167402	-0.16297	NA	NA	0.0325376	NA	0.438475	NA	-0.083547	NA	-0.186692	-0.322974	0.304663	-0.111433	NA	NA	NA	NA	0.0419323	NA	-0.159741	NA	-0.0712627	NA	NA	0
MOAE	2	kan_21	NA	NA	0	-0.215821	NA	-0.019135	0.132787	-0.0330862	-0.336257	0.311223	0.321904	-0.180879	-0.162311	NA	-0.706866	0.620212	0.446637	NA	0.404344	NA	NA	-0.107536	-0.0178172	NA	NA	0.0158582	NA	0.886932	NA	0.0464372	NA	-0.155574	-0.186102	0.0881291	0.37034	NA	NA	NA	NA	-0.00825263	NA	0.326428	NA	-0.120817	NA	NA	0.808014
MOAE	3	kan_21	NA	-0.0458732	0.280672	0.0759423	NA	0.0208298	0.342624	0.0373419	0.0779229	0.204225	0.10019	0.260236	0.23664	NA	0.324253	0.11449	0.126676	NA	0.711592	-0.0439499	NA	-0.0559774	-0.0692199	NA	NA	0	NA	0.585429	NA	-0.119218	NA	-0.278688	-0.311137	0.463598	-0.00604801	NA	NA	NA	NA	-0.0588128	NA	NA	NA	-0.0294148	NA	NA	0
MOAE	4	kan_21	NA	NA	0.0233558	-0.285635	NA	0.118606	0.0361058	-0.108097	-0.236451	0.129986	0.238047	-0.280672	-0.238903	NA	-0.784734	0.519769	0.346718	NA	0.324274	NA	NA	-0.0527668	-0.16374	NA	NA	0.128114	NA	0.631662	NA	-0.0166693	NA	-0.0770753	-0.196096	-0.051849	0.28177	NA	NA	NA	NA	0.0493461	NA	NA	NA	-0.0931013	NA	NA	0.748282
MRCB	1	kan_21	NA	NA	NA	0	NA	-0.00218724	0.293923	-0.0704236	0	-0.625302	-0.393334	-0.12047	-0.0745995	NA	-0.0175886	-0.301992	-0.0368764	NA	-0.154982	0.217093	NA	0	-0.153196	NA	NA	0.0208298	NA	-0.14671	NA	-0.050708	NA	0	-0.0249653	-0.0350685	0.0322909	NA	NA	NA	NA	0.275149	NA	NA	NA	0.0101616	NA	NA	0.347873
MRCB	2	kan_21	NA	NA	0.330671	0.44245	NA	0.151925	-0.1113	0	-0.0574341	0.505502	0.43303	0.283267	0.253887	NA	-0.00424279	-0.158903	-0.199329	NA	-0.180422	NA	NA	0.0356516	0.12627	NA	NA	-0.125146	NA	-0.451392	NA	0.516981	NA	-0.0889547	0	0.00799906	0.0935657	NA	NA	NA	NA	-0.368047	NA	-0.452731	NA	-0.0200583	NA	NA	-0.423176
MRCB	3	kan_21	NA	0.253201	0.0593302	-0.0470199	NA	0.037165	0.0890034	-0.0518006	0.00216386	-0.630036	-0.494596	-0.0835213	-0.128961	NA	0.018328	-0.344667	-0.00475751	NA	0.232295	0.166859	-0.547699	-0.0320089	-0.0876844	NA	NA	0.118859	NA	-0.120758	NA	-0.105542	NA	-0.00458887	-0.00791688	0	0.037363	NA	NA	NA	NA	-0.0997984	NA	NA	NA	0.0927985	NA	NA	0
MRCB	4	kan_21	NA	NA	0.339447	0.299204	NA	0.270593	-0.0375463	-0.119417	-0.00382105	0.25529	0.445177	0.105621	0.13413	NA	-0.00738633	-0.253457	-0.2784	NA	-0.183351	NA	NA	-0.0342811	-0.114366	NA	NA	0.201498	NA	-0.286495	NA	0.405174	NA	0.0775339	-0.127827	-0.20015	-0.00343896	NA	NA	NA	NA	-0.288468	NA	NA	NA	0	NA	NA	-0.232681
MUTY	5	kan_21	-0.170923	NA	0.0532976	0.0495733	NA	-0.0229807	0.000935437	-0.0115851	0.15934	-0.269613	-0.614065	-0.0731857	-0.192104	NA	0.141102	-0.0407531	-0.651905	NA	0.0183254	NA	NA	0.0739836	-0.0183431	0.0839912	NA	-0.00953892	NA	-0.128046	-0.0708526	0.0172945	NA	0.41855	0.0424421	NA	0.744148	0.108226	NA	NA	NA	0.0677624	NA	-0.0304342	0.22473	0.101514	NA	NA	0.245862
MUTY	6	kan_21	NA	NA	-0.056864	-0.131663	0.122914	-0.151741	0.182237	-0.0132316	0.100766	0.477555	0.854805	-0.465362	-0.443971	NA	-0.308204	0.688201	0.839026	NA	0.412301	0.162818	NA	-0.0481256	-0.177407	-0.0374816	NA	-0.0874173	0.51406	-0.799233	NA	0.201524	NA	-0.027622	-0.61553	NA	-0.565526	0.228724	0.153735	NA	NA	0.15115	NA	NA	NA	-0.288862	NA	-0.571128	-0.392002
MUTY	7	FRT_21	0.173077	0.782827	0.268387	0.131795	-0.270033	0.0429791	-0.176163	-0.0761389	0.150299	-0.555984	-0.570918	0.181622	0.174112	NA	0.482319	-0.159111	-0.927756	NA	-0.97442	-0.357137	NA	0.341802	0.412009	-0.0760792	NA	0.258575	NA	-0.0912915	NA	-0.295335	-0.28934	0.348148	0.234938	NA	-0.0324385	0.181121	NA	NA	NA	0.0375546	-0.194672	0.64662	-0.39977	0.143694	-0.43646	-1.00152	-0.366363
MUTY	8	FRT_21	0.0793985	NA	0.13068	0.236639	-0.539332	0.0978186	-0.104458	0.135217	0.312648	-0.419489	-0.716612	0.288296	0.310557	-0.516934	0.684598	-0.00690714	-0.867364	-0.0677311	-0.509394	-0.463202	NA	0.473495	0.651879	-0.01063	NA	-0.0236313	NA	-0.116388	NA	-0.641693	-0.319115	0.431585	0.484903	NA	-0.00199799	NA	-0.588374	NA	NA	0.0449904	-0.07999	0.405192	-0.749423	0.257357	-0.865902	-0.795018	-0.293349
NAGA	5	kan_21	0.137987	NA	0.187498	0.150041	NA	0.12881	0.297025	0.293393	0.134239	0.0126256	-0.0308863	0.418679	0.451573	NA	0.370623	-0.224139	-0.211718	NA	-0.0110171	NA	NA	0.0594829	0.0808291	0.255736	NA	0.00710397	NA	-0.258499	-0.728471	-0.50711	NA	0.15691	0.0914302	NA	0.00622168	-0.564389	NA	NA	NA	0.205591	NA	0.0304342	-0.391023	0.000482375	NA	NA	-0.424345
NAGA	6	kan_21	NA	NA	0.14427	0.427013	0.0745394	-0.100328	-0.0304573	-0.0105443	-0.0444857	-0.255218	-0.229834	0.299863	0.281514	NA	0.234346	-0.664427	-0.545323	NA	-0.18483	-0.00405637	NA	0.185973	0.173198	0.205822	NA	0.0336989	-0.461976	-1.24355	NA	-0.107463	NA	0.214497	0.390876	NA	0.295451	-0.212247	0.672656	NA	NA	0.254797	NA	NA	NA	0.0248271	NA	0.149336	-0.986362
NAGA	7	FRT_21	-0.130838	0.0139602	0.0891924	0.183075	0.0976733	0.0685945	0.140604	0.0756412	0.0951594	0.368092	0.10074	0.0730339	0.197781	NA	-0.0255881	0.358142	0.498227	NA	0.276262	0.0718312	NA	0.00114682	0.058136	-0.0336812	NA	0.114407	NA	0.618196	NA	-0.156658	0.0107496	-0.0357283	-0.0842916	NA	-0.365384	0.319029	NA	NA	NA	0.0420689	-0.892161	-0.150979	-0.232212	-0.183299	1.00222	0.970667	-0.59809
NAGA	8	FRT_21	-0.084668	NA	0.136334	0.112328	0.11823	-0.0241426	-0.0366296	-0.0287671	-0.0636544	0.48883	0.0575083	-0.10151	-0.0973909	0.373962	-0.146906	0.285663	0.262552	0.13006	-0.0931616	0.044816	NA	-0.0928811	0.0487064	0.0469842	NA	-0.0359018	NA	0.344901	NA	-0.437957	0.198297	-0.179945	-0.00925825	NA	-0.403175	NA	0.172305	NA	NA	-0.0136241	-0.648787	0.0118456	-0.0568858	-0.31336	0.89904	0.721588	-0.493727
NLPC	1	kan_21	NA	-0.423001	0.05921	-0.0332034	NA	0.00695873	0.176386	0.0501941	0.0732072	-0.202296	-0.259462	0.0459505	0.00586273	NA	-0.0201586	-0.215212	-0.125457	NA	-0.165849	NA	NA	-0.0777439	-0.0209875	-0.0507825	NA	-0.0124714	NA	-0.166312	NA	-0.0804017	NA	-0.123175	0	0.181678	-0.229699	NA	NA	NA	NA	0.169965	NA	NA	NA	0.0574735	NA	NA	0.0425941
NLPC	2	kan_21	NA	NA	0.0887627	-0.0385833	NA	0.0196973	0	0.0545711	0.0132607	-0.0165347	-0.044275	-0.0346022	-0.040191	NA	0.00764045	-0.0766582	-0.0951429	NA	0.0291436	0.212297	NA	0.0170025	-0.0205854	NA	NA	0	NA	-0.00833341	NA	-0.10665	NA	-0.09371	0.0501985	0.102035	-0.115915	NA	NA	NA	NA	0.0307577	NA	NA	NA	-0.01618	NA	NA	NA
NLPC	3	kan_21	NA	-0.149786	0	0.00897867	NA	0.0988755	0.097333	0.082893	0.170853	-0.12257	-0.136629	0.135623	0.0272857	NA	0.027815	-0.11356	-0.0280297	NA	-0.513292	NA	NA	0.11603	0.041876	-0.203249	NA	-0.0381467	NA	-0.183641	NA	-0.0131346	NA	0.0265171	0.0695773	0.0194879	-0.0594017	NA	NA	NA	NA	0.269479	NA	NA	NA	0.0241445	NA	NA	-0.0190236
NLPC	4	kan_21	NA	NA	NA	0.0232526	NA	0.0651417	0.00249112	0.0543474	0.0322363	0.0154784	0.0461312	-0.00524738	0.00934009	NA	0.0332352	-0.0868643	-0.047632	NA	-0.201594	-0.126364	0.0845367	0.0842101	0.0926012	NA	NA	0.0297137	NA	-0.300621	NA	-0.0295572	NA	-0.0584716	-0.0305376	0.138579	-0.103581	NA	NA	NA	NA	0.0743218	NA	NA	NA	0.134386	NA	NA	0.192144
NLPI	1	kan_21	NA	-0.02247	-0.0820588	0.0193518	NA	-0.143965	0.184283	0	-0.112817	0.021862	0.16689	-0.619499	-0.5839	NA	-0.340449	-0.196427	0	NA	-0.198672	NA	NA	-0.0524515	0.122958	NA	NA	0.185777	NA	-0.83013	NA	0.0476175	NA	-0.325099	0.315282	-0.241296	-0.0215944	NA	NA	NA	NA	-0.215366	NA	0.191925	NA	0.125155	NA	NA	-0.694999
NLPI	2	kan_21	NA	NA	0.0391296	-0.0213441	NA	-0.0985924	-0.246629	0	-0.0682236	-0.0676055	-0.0719485	0.0327329	0.0348242	NA	0.0318871	-0.243235	-0.246998	NA	-0.137175	0.0480234	NA	0.083029	0.0847724	NA	NA	-0.195795	NA	-0.444542	NA	0.192931	NA	0.20358	-0.0129182	-0.554598	1.14156	NA	NA	NA	NA	-0.159434	NA	NA	NA	-0.000486346	NA	NA	NA
NLPI	3	kan_21	NA	0.147809	0.177707	-0.00955549	NA	0.0461014	0.306499	0.10539	0.128887	0	0.334114	-0.552225	-0.587494	NA	-0.446653	-0.0881198	0.0128919	NA	0.322388	0.255721	NA	0.149778	0.218779	NA	NA	0.0769441	NA	-0.909486	NA	0.037139	NA	0.0349187	0.144849	-0.379888	0.0105969	NA	NA	NA	NA	-0.398359	NA	NA	NA	0.0311931	NA	NA	-1.11354
NLPI	4	kan_21	NA	NA	NA	-0.0922068	NA	-0.0218392	-0.110865	0.0478874	-0.0614887	-0.136814	-0.0442554	-0.0394701	-0.0196275	NA	0.0806483	-0.252598	-0.270847	NA	0.02939	0.0332936	0.0809517	0.145387	0	NA	NA	-0.195437	NA	-0.305415	NA	0.190214	NA	0.162428	0.0142715	-0.558637	1.07468	NA	NA	NA	NA	-0.188856	NA	NA	NA	0.0221219	NA	NA	-0.390117
NUOF	1	kan_21	NA	0.124293	0.0958831	0.409995	NA	-0.0367132	-0.201448	0	0.00528906	-0.207691	-0.249698	0.202347	0.227098	NA	0	-0.288874	-0.154117	NA	0	NA	NA	0.184669	0.359875	-0.093193	NA	0	NA	-0.397328	NA	0.0238695	NA	0.00188757	0.345433	0.472426	0.274824	NA	NA	NA	NA	0.119058	NA	-0.326016	NA	0.13544	NA	NA	-0.166263
NUOF	2	kan_21	NA	0.290714	0.0104223	-0.207354	NA	0.24905	0.0529444	0.07514	0.25144	-0.032352	-0.0496962	-0.10338	-0.0423395	NA	-0.0152192	0.0125526	-0.352416	NA	-0.111788	0	NA	0.229445	0.246789	NA	NA	0.000334764	NA	0.153812	NA	-0.17556	NA	-0.995975	0.117303	0.605219	-0.341514	NA	NA	NA	NA	-0.155714	NA	-0.451847	NA	0.074319	NA	NA	0.269383
NUOF	3	kan_21	NA	0.0656929	-0.069467	0.341243	NA	0	-0.158495	-0.0100284	0.0452977	-0.0790162	-0.224559	0.169381	0.189505	NA	0.0339898	-0.326748	-0.198203	NA	-0.00301941	-0.270538	NA	0.21145	0.310835	0.16543	NA	-0.0361177	NA	-0.149658	NA	0.014731	NA	-0.0536667	0.413568	0.470798	0.238347	NA	NA	NA	NA	0.0527125	NA	-0.245831	NA	0.120245	NA	NA	-0.394923
NUOF	4	kan_21	NA	0.354397	0.0578358	-0.264301	NA	0.202433	0.0612677	0.179928	0.272733	-0.0914668	-0.0610207	-0.010455	0.00441465	NA	-0.0353824	0.163171	-0.38237	NA	0.223388	-0.0845776	-0.115812	0.194914	0.265751	NA	NA	0	NA	0	NA	-0.199707	0.39792	-0.88598	0.0718437	0.479706	-0.260529	NA	NA	NA	NA	-0.195354	NA	NA	NA	0.132224	NA	NA	0.20911
OMPA	1	kan_21	NA	0.131234	0.075662	0.113674	0.162342	-0.102653	-0.147057	0.095603	-0.0153013	-0.035374	-0.236108	0.145097	0.108204	NA	0.0340251	0	0	NA	0.210697	0.492337	0.23336	0.0495795	0.147961	NA	NA	0.144341	NA	-0.138444	NA	0	NA	0.100518	0	NA	0.152591	NA	NA	NA	NA	-0.148085	NA	1.94033	NA	0.0263412	NA	NA	-0.416697
OMPA	2	kan_21	NA	NA	0	0.0780348	NA	-0.0151883	-0.118181	0.351016	0.0632963	0.344306	-0.036335	0.344211	0.348305	NA	0.117183	0.239926	0.192829	NA	0.574458	0.318915	NA	0.167394	0.41286	NA	NA	0.00232582	NA	NA	NA	0.00786259	NA	-0.221574	0.114056	0.42418	0.104174	NA	NA	NA	NA	-0.431829	NA	NA	NA	0.00379092	NA	NA	-0.666746
OMPA	3	kan_21	NA	0.18886	0.113913	0.19585	NA	-0.189357	-0.0808513	0.136601	-0.0988207	-0.0909148	-0.223311	0.129932	0.142283	NA	-0.0283476	0.0719837	0	0.608711	0.500286	0.512505	0.276431	0.0755003	0.27369	NA	NA	0.203934	NA	-0.269857	NA	-0.0208981	NA	0.0757687	0.108705	0.274776	0.30359	NA	NA	NA	NA	-0.16881	NA	1.94631	NA	0.0525959	NA	NA	-0.344384
OMPA	4	kan_21	NA	0.412472	-0.0147429	0.0297537	NA	0.161336	0.0224657	0.301808	0	0.267894	0.00444131	0.262427	0.25186	NA	0.0966199	0.28592	0.119268	NA	0.563836	NA	0.17462	0.224122	0.356829	NA	NA	0.0950043	NA	0.0305269	NA	0	NA	-0.0705522	-0.0444659	0.336964	0	NA	NA	NA	NA	-0.347458	NA	NA	NA	0.0333626	NA	NA	-0.819261
OMPC	1	kan_21	NA	0.148275	-0.247007	0	-0.123259	-0.373002	0.492092	0.290372	0.0363242	0.0655648	0	-0.2099	-0.176473	NA	-0.0336773	-0.319309	-0.520836	NA	0.173597	-0.160587	-0.175263	-0.0345842	-0.0728237	NA	NA	0	NA	0.0536164	NA	0.594093	NA	1.01258	-0.553121	NA	-0.431612	NA	NA	NA	NA	0.0104148	NA	-0.0834525	NA	0.190747	NA	NA	-0.133012
OMPC	2	kan_21	NA	NA	-0.14905	0.42889	NA	-0.0673634	-0.385556	-0.136176	-0.0328284	-0.381735	-0.553907	0.0728724	0.0423855	NA	0.00849342	-0.197663	-0.0440981	NA	0.131027	NA	NA	0.131565	0.308343	NA	NA	0.0185335	NA	-0.358455	NA	0.151522	NA	-0.527328	0.323952	0.610817	0.128426	NA	NA	NA	NA	0	NA	NA	NA	-0.0249009	NA	NA	-0.219485
OMPC	3	kan_21	NA	0.0647742	-0.100879	-0.0438719	NA	-0.401298	0.478782	0.314602	-0.0241191	0.0537019	-0.193769	-0.177738	-0.146899	NA	0.00291065	-0.313608	-0.447844	0.475349	-0.031407	-0.106791	0.00123023	-0.0271788	-0.00621122	NA	NA	0	NA	0.0147569	NA	0.586798	NA	0.902881	-0.519419	-0.00746138	-0.307261	NA	NA	NA	NA	0.00221041	NA	-0.00491704	NA	0.0769427	NA	NA	-0.304816
OMPC	4	kan_21	NA	NA	-0.161371	0.427441	NA	-0.0917612	-0.34373	-0.18753	-0.0622751	-0.241916	-0.463721	0.0609987	0.0625619	NA	0	-0.0795238	-0.102184	NA	0.103581	NA	NA	0.0729314	0.279557	NA	NA	0.0423958	NA	-0.700789	NA	0.145627	NA	-0.527814	0.462081	0.753739	0.17038	NA	NA	NA	NA	0.00471533	NA	NA	NA	0	NA	NA	-0.496074
OMPF	1	kan_21	NA	-0.252698	-0.490633	-0.0687782	-0.258025	0.0742028	0.122382	-0.216659	-0.108016	0.0599879	0.160022	0.123782	0.107337	NA	-0.00644925	0.0990659	0.243145	NA	0.146159	-0.557868	0.0143878	-0.136053	0.00511574	NA	NA	-0.226291	NA	0.292831	NA	0.238633	NA	-0.277911	-0.0569892	NA	-0.154217	NA	NA	NA	NA	0.0211238	NA	3.00335	NA	-0.0415939	NA	NA	0.217971
OMPF	2	kan_21	NA	NA	-0.0693892	0.0760485	NA	-0.125197	-0.364839	-0.0333494	-0.040313	0	0.00473071	0.211038	0.17143	NA	0.104292	0.240009	0.200885	NA	-0.60051	-0.0962354	0.121231	-0.0406137	-0.00921664	0.022457	NA	-0.0744526	NA	0.296605	NA	0.0235363	NA	-0.0974379	-0.0837088	0.151039	0.562033	NA	NA	NA	NA	-0.385886	NA	NA	NA	0.0504239	NA	NA	-0.201417
OMPF	3	kan_21	NA	-0.0739223	-0.194594	0.0924236	NA	0.149367	0.0463422	-0.0575466	-0.073352	0.0663964	0	0.134712	0.152251	NA	0.00485256	0.185789	0.281278	-0.287382	0.0802253	-0.332654	0	-0.130913	0.133958	NA	NA	0.213852	NA	0.239817	NA	0.213602	NA	-0.345154	-0.0845181	0.184098	0	NA	NA	NA	NA	0	NA	3.32544	NA	0.0404524	NA	NA	-0.19672
OMPF	4	kan_21	NA	NA	0	0.0579939	NA	-0.0980013	-0.231652	-0.0769246	0.014873	-0.0277934	-0.0055914	0.00448667	0.0316099	NA	0.0123614	0.107411	0.149088	NA	-0.0149975	0.00290888	0.195597	-0.113135	-0.0820587	-0.801004	NA	-0.153242	NA	0.189415	NA	0.0576357	NA	-0.0436607	-0.140136	0.023146	0.271536	NA	NA	NA	NA	0.0227196	NA	NA	NA	0	NA	NA	0.0111505
OMPR	1	kan_21	NA	NA	-0.00222556	0.268828	NA	-0.254756	0.161695	-0.241791	-0.145885	0	0.130562	0.0670387	0.0976279	NA	-0.0725703	0	0	NA	0.517581	-0.0386386	NA	0.178692	0.189147	NA	NA	-0.0589043	NA	0	NA	0.142453	NA	0.1023	0.39127	-0.17159	0.281572	NA	NA	NA	NA	-0.143339	NA	2.8353	NA	0.105633	NA	NA	0.0624469
OMPR	2	kan_21	NA	-0.371555	-0.222974	-0.0100122	NA	0.0414497	-0.270331	-0.128869	-0.0658409	0.17351	0.384505	0.0229723	0	NA	0.0212658	0.18051	0.301858	NA	-0.146403	-0.130727	NA	-0.100053	-0.0269449	NA	NA	-0.0790945	NA	0.674834	NA	-0.0548854	NA	-0.0642869	-0.104573	0.255702	0	NA	NA	NA	NA	-0.157796	NA	0	NA	-0.0408344	NA	NA	-0.285509
OMPR	3	kan_21	NA	NA	0.0134305	0.200148	NA	-0.150288	0.0315289	-0.125999	-0.0506548	-0.0633163	0	0.0994679	0.118485	NA	-0.176844	-0.189599	0	NA	0.166861	-0.147464	NA	0.0214045	0.182401	NA	NA	0.0221023	NA	NA	NA	0.133741	NA	0	0.453712	-0.0944861	0.264042	NA	NA	NA	NA	-0.0391534	NA	NA	NA	-0.0228462	NA	NA	0.0943474
OMPR	4	kan_21	NA	-0.221733	-0.0612042	0.0329436	NA	0.102825	-0.15311	-0.128893	0	0.162958	0.287058	0.0708717	0.050831	NA	0.000259449	0.18374	0.292263	NA	-0.120847	0.0236282	-0.056468	-0.0926351	-0.0738109	NA	NA	-0.0929826	NA	0.512873	NA	0	-0.126481	-0.0215408	-0.0410933	0.215746	0.0409217	NA	NA	NA	NA	-0.230891	NA	NA	NA	-0.0895146	NA	NA	-0.201196
OPPB	1	kan_21	NA	0	-0.0789987	0.0719982	NA	-0.109729	0.0141262	-0.0405482	-0.0542612	0.028516	0.165005	0.042495	0.0218875	NA	-0.0208737	0.131247	-0.255991	NA	-0.216921	-0.08264	NA	0.00662715	-0.175223	0.24467	NA	0.129856	NA	NA	NA	0.154766	NA	0.0946858	-0.116609	-0.321717	0.799656	NA	NA	NA	NA	-0.00373014	NA	NA	NA	0.0998734	NA	NA	0.232
OPPB	2	kan_21	NA	NA	-0.0155231	0.0672475	NA	0.0618363	-0.300739	0.00967462	0.0386069	0	0.0632779	0.00378741	0	NA	-0.019938	0	0.000204058	NA	-0.141553	0.0699515	NA	-0.0143613	-0.0353292	NA	NA	-0.048999	NA	-0.00579303	NA	-0.077727	NA	-0.016395	-0.130186	0	0	NA	NA	NA	NA	0.00846375	NA	NA	NA	0.0225766	NA	NA	NA
OPPB	3	kan_21	NA	-0.193272	0.0206234	0.021589	NA	-0.133783	-0.0789505	0	-0.119207	0.0336172	0.0849156	0.0353221	0.0338403	NA	0.00273127	0.145653	-0.323251	NA	-0.291759	-0.122349	0.0962745	-0.0115861	-0.167931	NA	NA	0.114505	NA	0.305835	NA	0.180719	NA	0	-0.0638722	-0.480506	0.763986	NA	NA	NA	NA	-0.0113505	NA	NA	NA	0.0214777	NA	NA	0.390326
OPPB	4	kan_21	NA	NA	NA	0.0919949	NA	0	-0.165499	0.0395541	-0.0293166	0.0268935	0	0.0596507	0.0708439	NA	-0.00700159	0	0.100893	NA	-0.0734059	-0.155759	0	0	0.0669467	NA	NA	-0.111208	NA	0.217164	NA	-0.0616692	NA	0	-0.148321	0.0318638	-0.00306727	NA	NA	NA	NA	-0.0246343	NA	NA	NA	-0.026798	NA	NA	0.187685
OPPB	11	kan_21	NA	NA	0.00162577	-0.0105185	-0.0211962	0.430397	-0.301658	-0.0682307	0.0457891	0.492383	0.414569	0.171212	0.0847652	NA	0.0324633	0.299255	0.715165	NA	-0.139612	0.0548812	NA	-0.0649382	0.212709	-0.0168749	NA	-0.100301	NA	0.349602	NA	-0.002584	NA	0.315083	-0.36663	NA	-0.014541	NA	NA	NA	0.928502	-0.192894	0.210163	3.87573	NA	-0.179993	NA	NA	-0.0627761
OPPB	11	kan_99	NA	NA	-0.108651	0.0233815	-0.0538612	-0.216443	0.10386	-0.00813954	-0.0551415	-0.0629706	-0.00147882	-0.0134064	-0.0758058	NA	-0.142003	0.147419	-0.123511	NA	0.0254835	0.0916159	NA	-0.164659	-0.031482	0.0355761	NA	0.139379	NA	0.0518687	NA	-0.296669	NA	0.0196702	0.0833362	NA	0.036831	NA	NA	NA	-0.0143711	0.37549	-0.130627	-0.0231021	NA	0.00623347	NA	NA	0.0627761
OPPB	12	kan_21	0.00243337	NA	-0.131766	0.0547709	NA	-0.09341	-0.286852	-0.127269	0.0741524	0.840576	0.591192	0.099164	0.0467879	NA	-0.0655418	0.548647	0.154777	-0.144667	0.0607729	-0.0232065	NA	-0.263584	0.0103651	-0.0779719	NA	-0.0253533	NA	0.663	0.790795	0.11482	NA	-0.242672	-0.30953	NA	0.703727	0.20187	NA	NA	-0.211134	-0.0478736	0.0980296	4.67741	NA	0.0570607	NA	NA	0.612823
OPPB	12	kan_99	-0.0217077	NA	0.017968	0.156644	NA	-0.0119398	0.237829	0.033828	-0.0640068	-0.572798	-0.488225	0.0846236	0.119013	NA	0.432672	-0.295064	-0.402275	-0.0616442	-0.205012	0.0232835	NA	-0.0223179	0.168622	0.0415634	NA	0.278608	NA	-0.369165	-0.398277	-0.639588	NA	0.136343	0.000968105	NA	-0.112119	-0.39574	NA	NA	-0.446051	0.28816	-0.0736496	-0.0307868	NA	0.00874872	NA	NA	-0.575632
OPPB	13	kan_21	0.0203918	-0.0980093	0.935056	-0.0971815	-0.161925	0.240255	0.140444	-0.27712	-0.22292	0.422995	0.405631	0.050844	-0.001916	0.0070767	-0.00107984	0.15222	0.622093	-0.123038	1.33165	-0.0753467	NA	-0.0553096	0.151679	-0.212143	NA	-0.0935901	NA	0.524784	NA	-0.467717	NA	0.448837	-0.593373	NA	-0.414313	NA	0.163101	NA	NA	-0.176203	-0.375755	2.70206	-0.269027	-0.255251	0.0977302	-0.279162	-0.0146555
OPPB	13	kan_42	-0.197629	0.794701	0.216251	0.153532	0.0774874	0.0718956	0.342435	0.113666	0.00837126	-0.691407	-0.879601	0.336458	0.398048	0.353247	0.500054	-0.306971	-0.248451	0.422953	-0.372435	0.244266	NA	0.337738	0.195086	0.128195	NA	0.370298	NA	-0.0331167	NA	-1.13552	NA	-0.112571	0.13572	NA	-0.663319	NA	0.0106946	NA	NA	0.11688	-1.07897	0.427236	-0.348007	0.23727	0.195376	-0.298226	-2.03117
OPPB	14	kan_21	-0.00581346	-0.397607	1.46712	-0.0924958	NA	-0.0684645	-0.129012	-0.131786	0.0520686	0.764711	0.578398	0.129544	0.173996	0.472314	-0.116355	0.415222	-0.00607387	NA	0.0360296	-0.148898	NA	-0.291891	-0.238451	-0.434674	NA	-0.205372	NA	0.519774	NA	0.206833	NA	-0.24742	-0.416213	NA	0.404901	-0.0954389	-0.0527248	NA	NA	-0.0893128	0.820947	4.38025	0.553084	-0.182847	NA	0.205116	0.467356
OPPB	14	kan_42	-0.0234589	0.324094	-0.08504	0.189711	NA	0.0868485	0.096442	0.0350937	0.00376719	-0.678714	-0.925912	-0.182912	-0.13518	-0.0400089	0.0260668	-0.257954	-0.0323708	NA	-0.0013574	0.114073	NA	0.35605	0.110549	-0.00661099	NA	0.143841	NA	0.157267	NA	-0.528018	NA	-0.077292	0.166152	NA	-0.106074	0.0954389	-0.41615	NA	NA	0.157273	0.147925	0.0332729	-0.181839	0.0381335	NA	-0.0433197	-0.410041
OPPB	15	FRT_21	-0.218419	NA	-0.00963678	-0.00590724	0.00532099	-0.0517301	-0.10309	-0.119016	-0.0934626	-0.0611551	-0.0668701	0.434951	0.280943	0.00575028	0.126183	0.048092	0.0991651	NA	0.0333455	-0.0531454	NA	-0.159625	0.0559143	-0.0986806	NA	0.117273	NA	-0.033831	-0.0344841	-0.244519	NA	0.194748	-0.236465	NA	0.909327	NA	NA	NA	NA	0.0500246	NA	3.72546	-0.00704634	-0.159972	NA	NA	0.219571
OPPB	16	FRT_21	-0.116005	NA	-0.000140422	0.0982799	-0.00532099	-0.0613234	-0.148646	-0.150902	-0.0248003	0.0957703	0.0668701	0.302203	0.241826	0.00637072	0.208771	0.171773	-0.0338767	NA	-0.346211	-0.00188792	NA	-0.0645754	0.0333188	-0.0155588	NA	-0.0256441	NA	0.123231	0.244929	0.0205938	NA	0.167591	-0.0330569	NA	0.954422	NA	NA	NA	NA	-0.301145	NA	3.62605	0.0234372	0.00571418	NA	NA	0.00311166
OPPB	17	FRT_42	-0.00989755	NA	NA	0.0329917	-0.00262392	0.0528258	0.0858309	0.0782295	0.0556739	-0.0214668	-0.108008	0.0389828	0.0698404	-0.00641217	-0.00759352	-0.144416	0.0131865	-0.0272605	0.00259233	0.0445092	NA	-0.00187743	-0.0143735	-0.0268605	NA	0.0151702	NA	0.00594369	0.103327	-0.163675	NA	-0.118845	0.00149353	NA	-0.00645521	-0.0863549	NA	NA	NA	0.102545	-0.169101	NA	-0.0574589	0.016261	-0.0632023	NA	-0.140323
OPPB	18	FRT_42	0.00319445	NA	NA	-0.0600166	-0.067783	0.00200117	-0.00491632	-0.0130197	0.0154243	0.495915	0.570065	-0.338222	-0.285892	0.0780313	-0.367939	0.0686309	0.20601	0.0835967	0.168672	0.000943866	NA	0.074678	-0.0470879	0.0268605	NA	0.0197334	NA	0.315884	0.397565	0.0699075	NA	-0.332799	-0.00149353	NA	-0.210804	-0.183803	NA	NA	NA	0.019891	0.178753	NA	-0.0417669	0.0305277	0.00729951	NA	0.140323
OPPB	19	FRT_99	-0.0895896	NA	-0.433227	-0.181454	-0.0699463	-0.183469	-0.240804	-0.087454	-0.161644	1.37182	1.83154	-0.283699	-0.520275	0.77688	-0.835819	0.631883	0.899028	NA	0.430271	-0.0569272	NA	-0.326911	-0.0651816	-0.136688	NA	0.159401	NA	1.33735	0.676994	0.0407618	NA	-0.512319	-0.325199	NA	-0.180578	NA	NA	NA	NA	0.389644	NA	NA	0.0354844	-0.212832	NA	NA	0.70566
OPPB	20	FRT_99	0.173264	NA	0.02145	0.0480518	0.0647184	0.0873117	0.0320148	0.174989	0.092354	-0.0830857	-0.293366	-0.157286	-0.0333861	-0.147065	-0.134989	-0.196572	0.0459759	NA	-0.0207301	0.0191183	NA	-0.0293698	-0.0989721	-0.0462789	NA	-0.0288933	NA	-0.36264	-0.477581	0.00229189	NA	-0.0528975	-0.0225674	NA	0.189238	NA	NA	NA	NA	0.0280465	NA	NA	0.00291379	0.07946	NA	NA	-0.175176
OSMB	1	kan_21	NA	0.0334095	0.0162014	0.0348573	NA	0.0170129	0.0797382	0.0121091	0.0440278	0.305478	0.188752	0.0689719	0.0351098	NA	0.0712432	0.018349	-0.128891	NA	0	NA	NA	-0.00556306	-0.00438775	NA	NA	0.0469948	NA	0.653293	NA	0.0506722	NA	-0.141504	-0.150694	0.182723	-0.300811	NA	NA	NA	NA	0.0541276	NA	NA	NA	-0.0455651	NA	NA	0.104028
OSMB	2	kan_21	NA	NA	0.294607	0.104233	NA	0.0743837	0.0790947	0.12512	0.103095	0.193005	0.0452076	0.211656	0.162169	NA	0.182086	-0.118582	-0.0511932	NA	0.0654458	-0.265252	NA	0.0949639	0.0452102	NA	NA	0.0567442	NA	-0.287742	NA	0.0824598	NA	0	-0.170617	0.250421	-0.0731525	NA	NA	NA	NA	0.104337	NA	-0.223114	NA	0.0492314	NA	NA	-0.194943
OSMB	3	kan_21	NA	NA	0.0572961	0.0539408	NA	0	0.010584	0.0101059	0.0781407	0.356224	0.256059	0.0986281	0.100085	NA	0.11881	0	-0.124703	NA	-0.0192605	NA	NA	-0.0371422	-0.112095	NA	NA	0.0899478	NA	0.585728	NA	0.0469442	NA	-0.120832	-0.210508	0.310553	-0.28179	NA	NA	NA	NA	0	NA	NA	NA	-0.0516198	NA	NA	0.0568452
OSMB	4	kan_21	NA	0.280309	-0.0113302	0.0322888	NA	-0.0100953	0	0.106483	-0.0398677	0.265722	0	0.198888	0.136486	NA	0.177859	0	-0.0571118	NA	-0.124472	-0.235923	NA	0.0878449	0.094161	0.429238	NA	-0.044234	NA	NA	NA	0	NA	-0.117903	-0.284243	0.190797	0	NA	NA	NA	NA	0.203321	NA	0	NA	0.0271272	NA	NA	0
PABC	5	kan_21	0.0616634	NA	-0.00609593	0.00606781	NA	-0.0331169	0.158552	0.087863	0.112109	-0.448659	-0.511043	0.115498	0.0487752	NA	-0.0639958	-0.830253	-0.957235	NA	0.138575	NA	NA	-0.174032	-0.110533	-0.0156056	NA	0.0780245	NA	-2.20134	-1.82444	0.517127	NA	-0.00198476	-0.0605877	NA	0.457055	-0.259274	NA	NA	NA	0.131087	NA	-0.463708	0.610391	0.0395746	NA	NA	0.515989
PABC	6	kan_21	NA	NA	0.0378408	0.0237789	-0.00953339	0.0646312	0.0534343	0.158603	0.0186961	-0.09098	-0.103891	0.430752	0.456336	NA	0.553519	-0.107751	-0.280751	NA	-0.252888	0.0556346	NA	0.108978	0.19511	0.0875123	NA	0.183126	-0.793214	-0.122416	NA	-0.090865	NA	0.317927	0.274797	NA	0.0132208	0.0675789	0.762636	NA	NA	-0.0499387	NA	NA	NA	0.0930298	NA	-0.000667629	-0.554544
PABC	7	FRT_21	0.37141	0.090509	0.134187	0.154558	0.180166	0.0103228	-0.0144178	0.0111708	0.0751695	-0.2382	-0.163107	0.21331	0.195554	NA	0.227112	-1.0211	-0.963711	NA	-0.0958586	0.101275	NA	0.0154589	0.0964457	0.0375471	NA	-0.195184	NA	-3.79093	NA	0.786924	0.0505498	0.125415	0.0138674	NA	0.324434	-0.218179	NA	NA	NA	-0.0202404	0.961574	0.150979	0.543874	0.0439951	0.13092	0.0866014	0.12693
PABC	8	FRT_21	0.294695	NA	0.184949	0.139323	0.349448	0.0565801	-0.0136998	0.0522391	0.100144	-0.510115	-0.669569	0.214956	0.176997	0.232613	0.260112	-1.21397	-1.13667	0.148944	-0.0157517	0.180087	NA	0.058151	0.181637	0.137988	NA	0.0712891	NA	-2.66796	NA	0.0896342	0.415249	0.0517188	0.0882512	NA	-0.194591	NA	0.568193	NA	NA	-0.0372788	0.197189	-0.0118456	0.0921322	0.0175195	0.809869	0.192318	-0.241864
PABC	9	End	-0.218601	-0.0890938	-0.066756	-0.0137367	NA	0.0075472	-0.0125415	-0.061193	0.0596581	0.551339	0.520028	-0.298234	-0.181146	NA	-0.255966	0.34323	0.434998	NA	0.00478258	NA	NA	0.0442357	0.000410739	-0.202092	NA	0.326347	NA	0.673749	NA	-0.623064	NA	0.154739	-0.0515188	NA	-0.808347	0.220088	NA	-0.839966	-0.484843	-0.0469434	-1.01475	NA	-0.50064	-0.0801495	NA	NA	-0.193497
PABC	9	Extended	0.212083	0.0138619	0.249442	-0.181539	NA	0.136698	0.0130502	0.00936537	-0.303851	0.0932893	0.0602237	0.00231238	0.0123803	NA	-0.577515	0.327417	0.00328399	NA	0.369145	NA	NA	-0.171346	-0.267609	-0.35879	NA	-0.0397252	NA	0.166205	NA	0.171541	NA	-0.184383	-0.045605	NA	0.370477	0.00643293	NA	0.225393	0.481562	0.138355	-0.0333592	NA	0.0995728	-0.024258	NA	NA	0.412373
PABC	9	Front	0.0292254	0.0873708	0.806864	0.0146078	NA	0.0591561	0.00594177	0.0213893	-0.289925	-0.0185726	-0.0612806	-0.0956038	0.00359511	NA	-0.314409	0.0858456	-0.0739631	NA	0.26368	NA	NA	-0.016733	-0.161297	0.319913	NA	0.18141	NA	0.244592	NA	-0.0255666	NA	-0.282048	-0.0334982	NA	0.0205952	0.174046	NA	-0.320496	0.186452	0.0149354	0.0718187	NA	-0.284527	0.0206085	NA	NA	0.0989111
PABC	9	kan_21	0.151158	0.0480008	0.245244	-0.0134868	NA	-0.0777878	-0.00579333	-0.0379681	0.00630888	-0.109238	-0.212179	0.0120489	-0.0366327	NA	0.0665001	0.043144	-0.255074	NA	-0.0160642	NA	NA	0.279146	0.457248	-0.105851	NA	-0.0303987	NA	-0.91721	NA	0.00294979	NA	-0.0470331	-0.0306703	NA	0.291242	1.78649	NA	0.881539	1.07502	-0.106052	0.484555	NA	-0.0104123	0.0344993	NA	NA	0.0116074
PABC	9	No_FRT	-0.137005	-0.154551	-0.0256504	0.139273	NA	0.113189	0.215084	-0.0233048	0.291423	0.567437	0.7419	-0.497947	-0.397007	NA	-0.606404	0.397494	0.639786	NA	0.636115	NA	NA	0.0985204	-0.152772	-0.473309	NA	-0.0533064	NA	-0.466748	NA	-0.749373	NA	-0.0466545	-0.367948	NA	-1.32032	0.777722	NA	-1.38869	-1.40704	0.272362	-1.38178	NA	-3.15221	-0.245561	NA	NA	-1.3895
PABC	10	End	-0.147296	0.18138	-0.0107554	0.0696605	0.00514072	-0.0305115	-0.185832	-0.0688308	0.0557261	0.602008	0.562626	-0.31834	-0.363031	0.510587	-0.383611	0.499322	0.501321	0.309366	-0.298733	NA	NA	0.111147	0.392691	0.0451679	NA	-0.132627	NA	0.943286	NA	-0.601638	NA	0.0240056	-0.0745707	NA	-0.705304	0.242261	-0.110617	-0.835695	NA	-0.00985566	-1.04112	NA	-0.661617	-0.0674989	NA	NA	-0.22173
PABC	10	Extended	0.0665324	0.0771147	0.170362	0.0889134	0.203742	0.187758	0.0323612	0.0793336	0.0403945	-0.401176	-0.51191	-0.156208	-0.0644203	-0.106659	0.00361405	-0.179524	-0.0731501	0.11103	-0.0628934	NA	NA	-9.05149e-05	-0.0641705	0.0409777	NA	0.161327	NA	0.068247	NA	-0.21339	NA	-0.0847526	0.233122	NA	-0.213384	-0.126997	-0.342837	-0.245335	NA	0.0305009	0.372809	NA	-0.0507935	0.156598	NA	NA	-0.334033
PABC	10	Front	-0.152569	-0.921544	-0.0887147	-0.372904	0.2836	-0.0705699	0.03379	-0.143135	0.0928589	0.22462	0.00525045	0.849611	1.02543	0.00455118	-0.00508404	0.529009	0.149418	0.0360171	0.0969185	NA	NA	0.0959872	-0.530405	-0.516673	NA	-0.129207	NA	-0.473891	NA	-0.0946417	NA	-0.383229	-0.712019	NA	0.52312	1.34483	0.381856	-0.406662	NA	-0.264993	-1.71292	NA	0.0507935	-0.234637	NA	NA	0.22124
PABC	10	kan_21	0.275518	0.0139727	0.0267853	-0.0656499	-0.00514072	-0.0137743	-0.116328	0.02269	0.0672243	-0.0268061	-0.00525045	0.0143912	0.0603531	0.135538	-0.00361405	0.0299452	-0.0340664	-0.025299	0.267918	NA	NA	-0.0850851	-0.316756	0.0265686	NA	-0.0784901	NA	-0.17627	NA	0.232085	NA	0.0619129	0.0950492	NA	0.490409	-0.216941	0.0336535	0.559669	NA	-0.121255	0.456531	NA	0.251502	0.1081	NA	NA	0.465531
PABC	10	No_FRT	0.153819	-0.109889	0.19478	-0.061755	-0.00896988	0.0137743	0.00425977	0.0175419	-0.336801	0.0268061	-0.026253	-0.206776	-0.156061	0.0163287	-0.460535	0.375651	-0.0528798	-0.0263624	0.291158	NA	NA	-0.018794	-0.0703299	-0.317827	NA	0.236985	NA	0.452641	NA	0.10603	NA	-0.266693	0.0110718	NA	0.281478	-0.335515	0.179127	0.448224	NA	0.121596	0.160304	NA	0.219512	0.000587491	NA	NA	0.431535
PABC	11	kan_21	NA	NA	-0.0210766	-0.15867	-0.00629655	-0.242823	-0.10386	-0.0610885	-0.0815864	-0.276843	0.00147882	0.0134064	-0.0274992	NA	-0.0324633	-0.710168	-1.15046	NA	0.640079	0.0111946	NA	-0.205751	-0.292274	0.0168749	NA	0.102874	NA	-2.32459	NA	0.552676	NA	-0.124754	-0.206921	NA	0.606136	NA	NA	NA	0.345418	0.533378	0.899364	-0.0496458	NA	-0.110072	NA	NA	0.894792
PABC	11	kan_99	NA	NA	-0.00162577	-0.201966	0.00052803	0.303436	0.159671	0.00874201	0.115724	0.273408	0.163346	-0.389935	-0.0762707	NA	-0.106803	-0.102722	0.198745	NA	0.392264	-0.136531	NA	0.177678	-0.215235	-0.0839931	NA	-0.224555	NA	-0.288676	NA	0.002584	NA	0.0916092	-0.163067	NA	-0.265815	NA	NA	NA	0.201078	-0.166791	-0.224093	-0.0410284	NA	-0.00623347	NA	NA	-0.206617
PABC	12	kan_21	-0.00243337	NA	-0.180609	-0.0547709	NA	-0.149213	-0.264431	-0.115257	0.00187571	0.0470143	0.0598764	-0.231426	-0.158679	NA	-0.130165	0.176149	-8.34464e-05	-0.195274	-0.0185864	-0.0300887	NA	-0.156201	-0.142812	-0.11673	NA	-0.00051408	NA	-0.288869	-0.168532	0.281546	NA	-0.172986	-0.0264357	NA	0.686212	-0.150313	NA	NA	0.852604	0.215122	0.510222	3.06592	NA	0.0222221	NA	NA	0.729509
PABC	12	kan_99	-0.0336469	NA	0.011508	-0.155546	NA	0.0844721	0.273887	-0.033828	0.210256	-1.71971	-1.15897	0.808468	1.16211	NA	-0.0140789	-0.0194901	0.333864	0.232002	0.345879	0.169949	NA	0.224075	-0.15527	0.0908762	NA	0.0183653	NA	0.150409	0.116648	-0.382647	NA	0.00131321	-0.000968105	NA	-0.320612	-0.116706	NA	NA	-0.269806	-0.154667	-0.189154	-0.0502155	NA	-0.00874872	NA	NA	-0.551923
PABC	13	kan_21	0.487528	0.0620101	-0.0385591	0.168639	0.251074	0.0363261	-0.0402343	0.0613247	0.19592	0.00811086	-0.0531799	0.338318	0.41686	0.11286	0.00107984	-0.468588	-0.81224	0.170333	-0.0456293	0.0112511	NA	0.0553096	0.238955	0.10689	NA	-0.41483	NA	-1.70258	NA	0.540881	NA	-0.41165	-0.0670829	NA	0.704481	NA	0.177365	NA	NA	-0.0100119	0.990629	0.106005	0.0634025	0.0377392	0.0189743	0.232954	0.271474
PABC	13	kan_42	-0.0207282	-0.225817	0.015369	-0.205755	-0.0529674	-0.0219705	-0.158266	-0.206256	0.0048438	-0.00811086	0.242296	-0.157273	-0.0768648	-0.0980924	-0.19347	-0.0375798	0.119201	-0.0861533	0.417503	0.0905234	NA	-0.295008	-0.271851	0.00814923	NA	0.0043155	NA	-0.424406	NA	0.32198	NA	-0.133814	-0.0303143	NA	0.044804	NA	-0.00428062	NA	NA	0.223344	1.08885	0.00348576	0.333949	-0.0942928	-0.139416	0.173632	0.746734
PABC	14	kan_21	0.0942385	-0.30405	0.522175	-0.0266222	NA	-0.0846972	-0.131831	-0.145222	-0.0664023	-0.0685967	-0.0351174	-0.0874596	-0.0929452	-0.162906	-0.242721	0.0855783	-0.133209	NA	-0.00488859	-0.0499064	NA	-0.252851	-0.13568	-0.338397	NA	-0.0677609	NA	-0.327813	NA	0.248364	NA	-0.239733	0.0637483	NA	0.45069	-0.538192	0.0527248	NA	NA	0.0747525	1.0881	2.80014	0.460203	-0.147915	NA	0.255004	0.470502
PABC	14	kan_42	0.00581346	-1.2969	-0.128581	-0.0708375	NA	-0.109817	-0.358185	-0.34004	0.0185647	0.782736	0.755072	0.697606	0.806038	0.604325	-0.17073	0.8342	0.00607387	NA	0.0855555	-0.0866214	NA	-0.185337	-0.199565	-0.414581	NA	-0.381316	NA	-1.01407	NA	0.933531	NA	-0.462099	-0.708249	NA	1.36957	1.63647	1.58249	NA	NA	-0.182769	-0.504483	-0.364342	0.686819	-0.0753125	NA	0.438769	0.990914
PABC	15	FRT_21	0.073446	NA	0.0592391	0.0999834	0.126247	0.0278578	0.01374	-0.029924	0.0470108	-0.487178	-0.386711	0.0506537	0.0652692	-0.00505199	0.10896	-1.06372	-1.16061	NA	0.0124108	0.0260876	NA	0.0807625	-0.0217638	0.0211679	NA	0.00968791	NA	-2.41041	-0.476131	0.12799	NA	0.0654592	-0.0962667	NA	-0.0734758	NA	NA	NA	NA	-0.0398598	NA	-0.686669	0.0774907	0.0861188	NA	NA	0.199286
PABC	16	FRT_21	0.0453204	NA	0.000140422	-0.104252	0.0838594	-0.0453972	-0.0688747	-0.144218	-0.0307664	0.0611551	0.345389	0.0144858	0.0512435	-0.0301231	-0.0818331	-0.048092	-0.486732	NA	0.378887	-0.00785468	NA	0.0121619	-0.141776	-0.0828101	NA	-0.0716831	NA	0.033831	-0.352823	0.16092	NA	-0.0449405	-0.184302	NA	-0.203223	NA	NA	NA	NA	0.0560491	NA	-0.109452	0.165752	-0.00571418	NA	NA	0.878137
PABC	17	FRT_42	0.0310065	NA	NA	0.0565195	0.228199	-0.108702	-0.228676	-0.216041	-0.0468869	0.119924	0.112556	0.977015	1.02149	-0.000873636	0.583021	0.0398616	-0.722221	0.147196	-0.560989	-0.17476	NA	0.204223	0.0911032	-0.219804	NA	-0.280911	NA	-1.19928	-1.67836	0.775759	NA	0.292715	-0.322467	NA	2.01589	1.53234	NA	NA	NA	-0.304983	-0.886576	NA	0.127041	-0.167358	0.155035	NA	0.439644
PABC	18	FRT_42	-0.0801325	NA	NA	0.0465656	0.0795335	-0.145555	-0.241063	-0.296812	-0.203733	-0.0747927	0.108008	1.08083	0.979653	0.0118528	0.601189	0.17037	-0.668931	0.115004	-0.880312	-0.185172	NA	0.00187743	0.188838	-0.108997	NA	-0.135582	NA	-1.52144	-1.47393	0.561835	NA	0.334184	-0.252138	NA	2.11489	1.56079	NA	NA	NA	-0.0118887	-0.67367	NA	0.17758	-0.232756	0.100173	NA	0.624027
PABC	19	FRT_99	-0.247227	NA	-0.243365	-0.0187665	-0.0224971	-0.00121911	0.00263646	-0.0030588	-0.0710471	-0.670775	-0.785688	0.121786	0.0210343	-0.244217	0.134989	-0.317924	-0.148641	NA	0.0207301	0.113085	NA	-0.185736	0.241875	0.100078	NA	0.235108	NA	-0.953723	-0.982505	-0.685455	NA	0.283463	0.0448681	NA	0.386176	NA	NA	NA	NA	0.118686	NA	NA	-0.0746261	0.0288444	NA	NA	-0.414791
PABC	20	FRT_99	-0.0139616	NA	-0.00924908	0.0582553	0.168118	0.0524584	-0.00788034	0.111663	0.150917	-0.468975	-0.757175	0.167958	0.248791	-0.00763495	0.300925	-0.244379	-0.204926	NA	-0.215138	0.0294502	NA	0.187977	0.227426	0.194911	NA	-0.0168134	NA	-0.771114	-0.870883	-0.570544	NA	-0.00792734	0.0917005	NA	0.180578	NA	NA	NA	NA	-0.0280465	NA	NA	-0.117041	0.235998	NA	NA	-0.783171
PAL	1	kan_21	NA	NA	0.19728	0.00752639	NA	0.0148074	0.539139	0	0.0764737	0.0135597	-0.050554	0	0	NA	0.0838539	-0.421367	-0.360125	NA	1.10718	0.11688	NA	-0.0220762	-0.00474869	NA	NA	-0.0702399	NA	-0.100231	NA	0.171709	NA	0.270933	-0.0204044	-0.520105	0.028227	NA	NA	NA	NA	-0.00925122	NA	0.690899	NA	0.0239654	NA	NA	-0.658334
PAL	2	kan_21	NA	NA	-0.0834072	-0.000452282	NA	0	0.350334	-0.0193887	0.15928	-0.469006	-0.0657211	-0.991342	-0.840288	NA	-0.237615	0.042705	0.613425	NA	1.90523	0	NA	-0.130637	-0.253271	NA	NA	-0.021759	NA	0.00816719	NA	0.201929	NA	0.43276	-0.558074	-1.24045	0.723156	NA	NA	NA	NA	-0.256742	NA	NA	NA	-0.21211	NA	NA	NA
PAL	3	kan_21	NA	NA	0.0746275	-0.0149526	NA	-0.0648383	0.385164	-0.0118363	-0.0275269	0.0520222	-0.0569784	0	0	NA	0.0971502	-0.548908	-0.432055	NA	0.0978052	-0.189967	NA	-0.0957685	-0.0317761	NA	NA	0.0389245	NA	NA	NA	0.140728	NA	0.126545	-0.133345	-0.557549	0	NA	NA	NA	NA	0.190757	NA	NA	NA	0.167409	NA	NA	-0.75357
PAL	4	kan_21	NA	NA	NA	-0.0293395	NA	0.0276534	0.494388	-0.0301584	0.139869	-0.440195	-0.302653	-1.07036	-0.845838	NA	-0.257258	0.0304645	0.640536	NA	1.84983	-0.0450927	-0.232163	-0.178155	-0.310957	NA	NA	0	NA	0.153125	NA	0.251918	NA	0.484622	-0.358736	-1.07882	0.715066	NA	NA	NA	NA	-0.114988	NA	NA	NA	-0.228382	NA	NA	-0.195278
PHOP	1	kan_21	NA	-0.550936	-0.0587427	0.118449	NA	-0.225279	-0.142455	-0.24565	-0.0325368	0.252299	0.589518	-0.0785357	-0.0537746	NA	-0.286558	0.24656	0.242186	NA	-0.0389242	0.0169947	NA	-0.183065	-0.487414	0.113384	NA	-0.415422	NA	NA	NA	0.331169	NA	0.44352	-0.443486	-1.06789	2.18909	NA	NA	NA	NA	0.187098	NA	NA	NA	-0.175783	NA	NA	0.716824
PHOP	2	kan_21	NA	NA	-0.213523	-0.147808	NA	0.0156864	0.00649814	-0.11638	-0.0615432	-0.17782	-0.27599	-0.0185927	-0.0350587	NA	-0.0451444	-0.105986	0	NA	0.209186	NA	NA	-0.0826065	-0.0924641	NA	NA	0	NA	0.0393666	NA	-0.098765	NA	-0.0393736	-0.22251	-0.0719052	-0.146879	NA	NA	NA	NA	0.199848	NA	2.60866	NA	-0.0962673	NA	NA	0.110175
PHOP	3	kan_21	NA	-0.798082	-0.088675	0.0930908	NA	-0.230906	-0.278757	-0.128518	-0.0501604	0.218712	0.425801	-0.0273966	0	NA	-0.164578	0.305154	0.210885	NA	-0.300009	0.0436831	-0.252722	-0.169319	-0.448798	NA	NA	0	NA	0.554173	NA	0.379479	NA	0.282122	-0.443712	-1.18977	2.12199	NA	NA	NA	NA	-0.259897	NA	NA	NA	-0.141086	NA	NA	0.611509
PHOP	4	kan_21	NA	NA	-0.170296	-0.0532048	NA	-0.130828	0.0246753	0.00388011	-0.000818977	-0.0907502	-0.31953	0.120442	0.134773	NA	-0.0112887	-0.00767258	0.119952	NA	0.139587	NA	NA	-0.0409479	0.0460755	NA	NA	0.0259594	NA	0.126777	NA	0.219661	NA	-0.153565	-0.0387799	0.18608	0.0106883	NA	NA	NA	NA	-0.0713532	NA	NA	NA	-0.025224	NA	NA	-0.0103302
POTB	5	kan_21	-0.276466	NA	-0.16065	-0.141331	NA	-0.0950987	-0.0892676	0.0923251	0.0449001	0.242422	0.109612	0.0787941	0.147231	NA	-0.0454901	0.374282	0.0142896	NA	-0.246498	NA	NA	0.00580745	-0.0108703	0.298182	NA	0.0617596	NA	0.172911	0.263333	-0.339167	NA	-0.289518	0.0380658	NA	-0.0889502	0.0460472	NA	NA	NA	0.282617	NA	2.35823	-0.24521	0.102915	NA	NA	0.0316198
POTB	6	kan_21	NA	NA	0.141489	0.401986	-0.0609261	-0.113493	-0.398149	-0.228485	-0.103904	0.267161	0.0460843	-0.0803294	-0.0671945	NA	-0.107364	-0.229661	-0.505283	NA	-0.156109	-0.147586	NA	0.198288	0.13928	0.241747	NA	0.0980248	0.153989	-0.554537	NA	0.0705268	NA	-0.31115	0.370819	NA	0.788303	-0.141698	0.166495	NA	NA	0.0324304	NA	NA	NA	0.237449	NA	-0.012694	-0.309505
POTB	7	FRT_21	0.00891421	-0.0917536	-0.106752	-0.368697	0.109079	-0.0691208	-0.219224	-0.112184	-0.0748299	0.568928	0.224811	0.0326627	-0.00445034	NA	0.00590987	0.466075	-0.0204392	NA	-0.0730807	-0.061674	NA	-0.00114682	-0.347437	0.0898746	NA	-0.179255	NA	-0.297853	NA	0.204031	0.0425788	-0.0960066	-0.303074	NA	-0.394592	0.00656196	NA	NA	NA	0.543839	-0.159929	5.62076	-0.156532	-0.0010952	-0.434732	-0.269651	0.117138
POTB	8	FRT_21	-0.427176	NA	-0.296865	-0.243049	-0.355098	-0.129511	-0.0493253	-0.160702	-0.0396994	0.71647	0.442471	0.195777	0.0613246	-0.0277045	0.0741565	0.788701	0.388243	-0.0125772	0.300579	-0.122322	NA	0.085776	-0.0876308	0.0408209	NA	0.0128578	NA	0.4453	NA	-0.294828	-0.165825	0.0253263	-0.123517	NA	-0.164377	NA	-1.07204	NA	NA	0.612531	-0.419795	5.36099	0.0568858	-0.00987611	-1.32153	-0.425408	0.448651
PPID	1	kan_21	NA	NA	0.145023	0.0202968	NA	0.0390016	-0.231819	0.0441244	0.0577762	-0.115432	-0.057335	0.0847188	0.0724303	NA	0.0177437	-0.060223	0.16836	NA	-0.231407	NA	NA	0.0416827	0.0748563	NA	NA	-0.0848735	NA	-0.197765	NA	-0.0210916	NA	-0.0147328	0.0111954	0.292049	0.0223721	NA	NA	NA	NA	0.133301	NA	NA	NA	0.0378523	NA	NA	-0.0453678
PPID	2	kan_21	NA	NA	-0.0361634	-0.0408701	NA	-0.0345584	0.080864	0.167445	-0.000538684	0.173949	0.141932	0.0354783	0.115292	NA	0.0191383	0.149521	-0.174562	NA	0	NA	NA	0.056166	-0.0527003	NA	NA	-0.152619	NA	0.0310724	NA	0.0270661	NA	0.180055	-0.072577	-0.158064	1.24506	NA	NA	NA	NA	0.0234248	NA	NA	NA	0.0153603	NA	NA	0.16479
PPID	3	kan_21	NA	NA	0.00839668	0.0165181	NA	0.0326312	-0.0597387	0.0196658	0.0599712	-0.090735	-0.00114147	0.0582161	0.037476	NA	0.0385933	0.0485929	0.104574	NA	-0.0142313	0.0570562	NA	0.014656	0.0101728	NA	NA	0.00265661	NA	-0.0551167	NA	-0.040718	NA	-0.0662955	-0.00399951	0.199971	-0.052418	NA	NA	NA	NA	-0.00154903	NA	NA	NA	0.07453	NA	NA	-0.111089
PPID	4	kan_21	NA	NA	-0.153443	0.00736745	NA	-0.0517401	0.0508503	0.183645	0	0.319134	0.174975	0.0726741	0.155324	NA	0.0895851	0.213816	-0.076329	NA	-0.223443	NA	NA	0.101181	-0.00867534	NA	NA	-0.0799766	NA	0.154038	NA	0.108334	NA	0.226067	-0.168488	-0.376441	1.25929	NA	NA	NA	NA	0.00718217	NA	NA	NA	-0.158541	NA	NA	0
PQIB	1	kan_21	NA	-0.00238594	0.0236242	0.0625408	NA	0	0	0.0265912	0.0849219	-0.239557	-0.103669	0.041038	0.0346737	NA	0.0774776	-0.0331716	-0.0121824	NA	0.123483	0	NA	0.128654	0	-0.175294	NA	-0.15793	NA	NA	NA	0	NA	-0.0108052	-0.0329366	0.235653	0.059824	NA	NA	NA	NA	0	NA	NA	NA	0	NA	NA	-0.36015
PQIB	2	kan_21	NA	0	-0.158772	0.0243317	NA	-0.0666298	0.043496	0.144824	-0.0649139	-0.299466	-0.245599	0.185411	0.210285	NA	0.23598	-0.229453	-0.371825	NA	0.0804115	0.0935626	NA	0.0861671	0.0745834	NA	NA	0.0721056	NA	-0.315686	NA	0	NA	0.259967	-0.0260278	0.0291417	0.668322	NA	NA	NA	NA	0.141459	NA	-0.349874	NA	0.0466167	NA	NA	-0.595624
PQIB	3	kan_21	NA	0.0177309	0.155875	0.0471061	NA	0.0220044	0.00339014	0.139212	0.038412	-0.146679	0.0433166	0.11771	0.0360246	NA	-0.11254	-0.0156898	-0.0144184	NA	0.59455	0.0783705	0.0249697	0.144355	0.0262134	NA	NA	-0.0979323	NA	-0.0714926	NA	0.0687948	NA	0.0507537	0.158324	0.147004	0.0347091	NA	NA	NA	NA	0	NA	NA	NA	0.0726261	NA	NA	-0.105517
PQIB	4	kan_21	NA	0.23441	0	0.17105	NA	0.13059	-0.00062951	0.24343	0.137833	-0.161265	-0.179635	0.3188	0.357073	NA	0.11111	-0.124	-0.252733	NA	-0.0211219	0.453188	0.0996842	0.433492	0.150921	NA	NA	-0.0605824	NA	-0.121494	NA	0.171475	-0.352871	0.417771	-0.08073	-0.137384	0.83298	NA	NA	NA	NA	-0.166245	NA	NA	NA	-0.032818	NA	NA	-0.369295
PTSI	1	kan_21	NA	-0.255169	0.0133325	-0.00957723	0.166656	0.063937	-0.0284345	0.0407594	0.151525	-0.0587876	-0.00491763	-0.0703083	-0.0789297	NA	0.019358	-0.122363	0.361996	NA	-0.306843	0.177717	0.053938	0	-0.17009	NA	NA	-0.137428	NA	-1.19846	NA	-0.0215853	NA	0.556524	0.0490154	NA	-0.679289	NA	NA	NA	NA	0	NA	-0.147492	NA	0.0275082	NA	NA	-0.530942
PTSI	2	kan_21	NA	NA	0	-0.069097	NA	-0.160513	-0.0436077	-0.0523925	-0.0757394	0.222031	0.0558263	0.168165	0.111421	NA	-0.212747	0.227758	0.699568	NA	-0.233375	0	NA	-0.0520971	-0.137536	NA	NA	-0.0834836	NA	0	NA	-0.0151985	NA	0.303696	-0.0878125	-0.830883	-0.61609	NA	NA	NA	NA	0.120474	NA	3.64173	NA	0.038252	NA	NA	0.0687321
PTSI	3	kan_21	NA	-0.150618	0.0865995	-0.151515	NA	0	0.0269356	0.0389878	0.0829254	-0.142333	-0.0961927	-0.155018	-0.162	NA	-0.0173698	-0.194097	0.31198	-0.269305	0.11526	0.209684	-0.0765043	-0.0377848	-0.196446	NA	NA	0.37625	NA	-1.33565	NA	0.165485	NA	0.399691	0	-0.787619	-0.661827	NA	NA	NA	NA	0.343458	NA	-0.223691	NA	-0.0629629	NA	NA	-0.574123
PTSI	4	kan_21	NA	-0.278326	0.0132966	-0.0684015	NA	-0.068353	-0.0624142	0	-0.00963904	0.326206	0.0382097	0.181375	0.0917448	NA	-0.185194	0.218767	0.729234	NA	-0.218413	-0.0894624	NA	-0.027738	-0.0541336	-0.107848	NA	0	NA	NA	NA	0.0355874	NA	0.471731	-0.0841163	-0.712717	-0.593385	NA	NA	NA	NA	0.164298	NA	2.49497	NA	0.020453	NA	NA	0.0267341
PURE	1	kan_21	NA	NA	NA	-0.00961142	NA	0.0941321	0	0.0105536	0.070238	-0.0723009	-0.0900313	-0.0773818	-0.0303412	NA	0.0344491	-0.00389434	-0.0126723	NA	-0.227722	0.0993884	NA	0.0492136	-0.101127	NA	NA	-0.0628071	NA	-0.112268	NA	-0.0022135	NA	-0.0475973	0.198427	0.040674	0	NA	NA	NA	NA	0.0700306	NA	NA	NA	0.0323434	NA	NA	0.266986
PURE	2	kan_21	NA	NA	-0.104055	-0.0406571	NA	-0.0774715	-0.0853158	-0.0242948	-0.0861988	-0.0683897	-0.128807	0.0794139	0.0543687	NA	-0.0171576	0.0164552	0	NA	-0.195928	0	NA	0.0313981	0.0285848	NA	-0.36185	0.0696371	NA	-0.185725	NA	-0.0880174	NA	-0.0991113	0.062095	0.172968	-0.00879958	NA	NA	NA	NA	0.142572	NA	NA	NA	0.0243161	NA	NA	0.0607292
PURE	3	kan_21	NA	0.163201	0.111248	0.000900819	NA	0.032352	0.132504	0.0230679	0.00706475	0	-0.0457837	-0.00482202	-0.101187	NA	0.0797995	0.0340248	0.0617265	NA	0.209523	0	-0.217336	0.010642	-0.104915	NA	NA	-0.0317862	NA	0	NA	-0.0447145	NA	-0.179083	0.079312	0.0633968	0	NA	NA	NA	NA	0.0481373	NA	NA	NA	0	NA	NA	0.135679
PURE	4	kan_21	NA	NA	-0.083438	0.0379552	NA	-0.0263941	-0.0359528	0.0421764	0.0305711	-0.022895	-0.10132	0.10329	0.108572	NA	-0.0493292	0.0254062	0.0576622	NA	-0.299551	NA	NA	0.105602	0.0829649	NA	NA	0.0605008	NA	-0.155256	NA	-0.117776	NA	0	0.12804	0.158045	-0.0128133	NA	NA	NA	NA	0.0338236	NA	NA	NA	0	NA	NA	-0.0992458
RCSB	1	kan_21	NA	-0.152681	0.0684429	0.00245378	NA	0.0992862	-0.172421	0	0	0.0104019	0.0183637	-0.0823246	-0.105489	NA	-0.0678136	0.201275	0.077179	NA	-0.202096	NA	NA	0.0275134	0.109058	NA	NA	-0.0124009	NA	0.743825	NA	0	NA	-0.232515	0.219771	0.210675	-0.0564463	NA	NA	NA	NA	-0.152279	NA	NA	NA	0.103405	NA	NA	0.342289
RCSB	2	kan_21	NA	NA	0.172172	-0.0825347	NA	0	-0.0331955	0.129231	0.0524678	0.252436	0.0251618	0.0240766	-0.00667844	NA	0	0.281572	0.298293	NA	-0.341803	-0.0939489	NA	0	0.0588404	NA	NA	0.000548075	NA	0.900168	NA	-0.109529	NA	-0.0805344	-0.0746537	0.332288	-0.131905	NA	NA	NA	NA	0	NA	NA	NA	0.0332276	NA	NA	0.419709
RCSB	3	kan_21	NA	NA	0.0596665	0.0689972	NA	0.0166597	-0.0357209	0	0.01625	0.0187059	-0.0179486	-0.0169912	0.0153605	NA	-0.0468334	0.249433	0.0843855	NA	-0.0737058	NA	NA	-0.0371443	0.0247155	NA	NA	0	NA	0.66647	NA	0.0724776	NA	-0.197473	0.239535	0.350599	-0.0454381	NA	NA	NA	NA	-0.203182	NA	NA	NA	0.15444	NA	NA	0.271185
RCSB	4	kan_21	NA	NA	0	-0.0494352	NA	-0.0316961	-0.00653553	0.115275	-0.0470882	0.270936	0.072435	-0.00335075	-0.0463244	NA	-0.0198371	0.268111	0.267926	NA	-0.236555	NA	NA	0	0.0354179	NA	NA	0	NA	0.780733	NA	-0.161674	NA	-0.0663889	-0.0208779	0.366305	-0.128518	NA	NA	NA	NA	-0.0779936	NA	NA	NA	-0.0122413	NA	NA	0.394403
RCSD	1	kan_21	NA	0.296074	0	0	NA	0.0422351	0.118917	0.118122	0.12976	0.0492112	0	0	0	NA	0.0857237	0.0683349	-0.00720192	NA	-0.273941	0.124149	NA	0.157336	0.0284691	-0.0308708	NA	0	NA	NA	NA	-0.00970231	NA	-0.017366	0.0284772	0.168733	0.0160086	NA	NA	NA	NA	-0.0341773	NA	NA	NA	0.0190484	NA	NA	0
RCSD	2	kan_21	NA	NA	0.114378	0.0782261	NA	0.037717	-0.248609	0.0602799	-0.022854	0.127349	0.148533	0.0864293	0.0165432	NA	-0.0630544	0.168528	0.0803664	NA	-0.302719	-0.0229294	0.118403	0	0.0566829	0.0155813	NA	0	NA	0.116535	NA	-0.00441795	NA	0	0	0.0922078	0	NA	NA	NA	NA	-0.0726966	NA	NA	NA	0.0273004	NA	NA	0.167877
RCSD	3	kan_21	NA	0	0	0.013405	NA	0	0.013478	0.117026	-0.00801512	0.131712	0.0333576	0	-0.0341093	NA	0.143448	0.0999718	-0.0340119	NA	-0.306396	-0.0881145	0.185014	0.111648	0.0697382	NA	NA	0.131076	NA	0.104572	NA	-0.0439391	NA	-0.0937575	0.0866989	0.0640467	0	NA	NA	NA	NA	-0.142105	NA	NA	NA	-0.00305766	NA	NA	0
RCSD	4	kan_21	NA	NA	-0.000912369	0.150633	NA	0.0492653	-0.280464	0.110563	-0.0384519	0.248513	0.163951	0.0273992	0.00606228	NA	0	0.224859	0.155607	NA	-0.263131	-0.0434267	-0.153329	-0.0296802	0.181636	0.0541426	NA	0.000372165	NA	0.216396	NA	-0.00450519	NA	0	0.0279236	0.0907993	-0.155497	NA	NA	NA	NA	-0.247072	NA	NA	NA	0.0791236	NA	NA	0.166301
RCSF	1	kan_21	NA	-0.468605	-0.0859318	-0.104071	NA	0.0919722	0.443121	0.0130931	-0.0362364	-0.0559809	0	0.15736	0.152122	NA	0.102627	-0.171751	0.0722479	NA	0.847091	NA	NA	0	0	-0.15559	NA	-0.171413	NA	-0.170101	NA	-0.0846216	NA	-0.1227	-0.054237	0.393148	-0.120286	NA	NA	NA	NA	0.0890078	NA	NA	NA	-0.255535	NA	NA	0
RCSF	2	kan_21	NA	NA	-0.0234191	0.0701642	NA	0.175085	-0.17257	0.0327031	0.0285074	0	0.262169	0.289453	0.234328	NA	0	0.235828	0.373217	NA	-0.134863	0.0890258	NA	0.120675	0.216755	NA	-0.129396	0.0168427	NA	0.0556349	NA	-0.0307713	NA	0.0654598	0.0896113	0.372293	0.0124604	NA	NA	NA	NA	-0.572301	NA	NA	NA	-0.0909527	NA	NA	-0.434235
RCSF	3	kan_21	NA	-0.183895	-0.114213	-0.0409953	NA	0.26628	0.267387	0	0.134839	-0.0997023	0.00207621	0.139968	0.0706932	NA	0.0791485	0	0.172982	NA	-0.0976648	NA	NA	0.080753	0.00200853	-0.278276	NA	-0.0548152	NA	0.047073	NA	-0.00475541	NA	-0.135163	0.000936715	0.184282	-0.151124	NA	NA	NA	NA	0.228901	NA	NA	NA	-0.0736802	NA	NA	0
RCSF	4	kan_21	NA	NA	0	0.102724	NA	0.049192	-0.0654561	0	-0.0713579	0	0.121971	0.300478	0.282807	NA	-0.0957326	0.183661	0.458283	NA	0.0800389	NA	NA	0.130242	0.253016	NA	NA	-0.00992513	NA	0.0479538	NA	-0.140121	NA	-0.0895915	0.130975	0.432035	-0.0286401	NA	NA	NA	NA	-0.144577	NA	NA	NA	-0.0312924	NA	NA	-0.177146
RECF	1	kan_21	NA	-0.0375107	0.0395334	0.210368	NA	-0.463224	-0.28282	-0.391048	-0.334034	0.297293	0.485838	-0.431597	-0.332886	NA	-0.535396	0.507002	0.211319	NA	-0.517601	NA	NA	-0.1823	-0.303899	-0.306632	NA	0.0258315	NA	0.594161	NA	0.516259	NA	0.278563	-0.331933	-0.361767	0.311245	NA	NA	NA	NA	0	NA	NA	NA	-0.171762	NA	NA	0.793743
RECF	2	kan_21	NA	NA	0.217965	0.34925	NA	0.126762	0.129503	-0.343599	0.0155337	-0.612247	-0.407573	-0.383359	-0.602241	NA	-0.421793	-0.132165	-0.0843755	NA	1.76337	-0.0816331	NA	-0.211397	-0.359355	NA	NA	0.192554	NA	-0.199457	NA	0.0453782	NA	0.284271	0.0841966	-0.405335	-0.256009	NA	NA	NA	NA	-0.473034	NA	-0.184416	NA	-0.0426291	NA	NA	-0.103811
RECF	3	kan_21	NA	-0.0615734	0.320248	0.21994	NA	-0.342342	-0.204656	-0.418387	-0.252023	0.284757	0.481426	-0.487817	-0.439776	NA	-0.542438	0.627486	0.221121	NA	-0.849068	NA	NA	-0.0494338	-0.461863	-0.303108	NA	0.00128549	NA	0.471837	NA	0.617832	NA	0.251755	-0.436821	-0.538169	0.376876	NA	NA	NA	NA	0.0993976	NA	NA	NA	-0.239206	NA	NA	0.910057
RECF	4	kan_21	NA	0.336966	0.201753	0.341246	NA	0.15705	0.20786	-0.32695	0	-0.622257	-0.280644	-0.385307	-0.616863	NA	-0.417979	-0.268063	-0.100178	NA	2.16516	0.0464538	NA	-0.176597	-0.263269	-0.0750612	NA	0.237655	NA	NA	NA	0.0588965	NA	0.337425	0.0108152	-0.326204	-0.25963	NA	NA	NA	NA	-0.37864	NA	-0.0455955	NA	-0.137214	NA	NA	-0.029246
RFAC	1	kan_21	NA	NA	NA	-0.0614464	NA	-0.00376588	0	0.206022	0.0284237	-0.0989367	-0.219879	-0.0032582	0.0224552	NA	0.130104	0	0.0755059	NA	-0.307331	0.059746	NA	-0.0701395	-0.00427153	NA	NA	0.0693454	NA	-0.159994	NA	0	NA	0.0261353	0.243108	NA	0.0713597	NA	NA	NA	NA	-0.225297	NA	0	NA	-0.0519077	NA	NA	-0.226698
RFAC	2	kan_21	NA	NA	-0.112143	-0.183007	NA	0.0238488	0.350791	0.017176	0	-0.0254034	-0.117932	0	0.0662619	NA	-0.0513168	0	-0.0597209	NA	0.566579	-0.00197915	NA	-0.0804316	-0.17496	NA	NA	-0.0795232	NA	NA	NA	-0.0979327	NA	-0.00852849	0.0681351	-0.675931	0	NA	NA	NA	NA	-0.0770688	NA	NA	NA	-0.187922	NA	NA	-0.0530919
RFAC	3	kan_21	NA	NA	NA	-0.113376	NA	0.094322	0.0674138	0.225851	0.0514792	-0.170412	-0.175182	-0.00564007	0	NA	0.0782345	0	0.0150744	NA	0.04766	NA	0.0908055	-0.0309006	0.010937	NA	NA	-0.00453098	NA	-0.0264139	NA	-0.00868245	NA	0	0.396273	-0.00823333	0.0157436	NA	NA	NA	NA	-0.275402	NA	NA	NA	0	NA	NA	-0.276989
RFAC	4	kan_21	NA	-0.370821	0	-0.122938	NA	0.130125	0.265922	0.0727715	0.0270324	0	-0.116744	0.00498142	0.0856827	NA	-0.0258464	-0.0107773	0	NA	0.556026	NA	-0.163664	0.0526626	-0.110927	NA	NA	-0.112721	NA	0	NA	-0.253254	NA	-0.0381998	0	-0.753674	0.00575497	NA	NA	NA	NA	-0.00722226	NA	NA	NA	-0.150285	NA	NA	0.110257
RFAF	1	kan_21	NA	NA	-0.153346	-0.0891175	NA	0.120853	0.421933	0	0.169405	-0.305486	-0.287139	-0.0609363	-0.0330121	NA	-0.0793571	0	0.124136	NA	2.10311	NA	NA	-0.0723656	-0.0939998	NA	NA	-0.161987	NA	-0.0303138	NA	-0.0546205	NA	0	0.142547	-0.482473	0.0321401	NA	NA	NA	NA	-0.0103792	NA	NA	NA	-0.133705	NA	NA	0.202577
RFAF	2	kan_21	NA	NA	-0.0107861	-0.102492	NA	0.134171	-0.0653273	0.0341307	0.146799	-0.36073	-0.0843651	0	0	NA	0.0607742	-0.198465	0.149947	NA	0	0.128456	0	0.010815	-0.155222	-0.133046	NA	0.0428264	NA	-0.264139	NA	-0.125638	NA	0.00738454	0.0733372	-0.2607	0.024765	NA	NA	NA	NA	-0.0793758	NA	NA	NA	-0.0353025	NA	NA	0.0919273
RFAF	3	kan_21	NA	NA	-0.0184132	-0.0968866	NA	0.0916594	0.731595	0	0.189855	-0.373308	-0.482571	-0.108139	-0.049787	NA	-0.0229072	-0.165805	0.0467156	NA	2.23069	-0.0284867	NA	-0.0693603	-0.163552	NA	NA	-0.0529903	NA	-0.14542	NA	0.037291	NA	-0.147699	0.212417	-0.488917	0	NA	NA	NA	NA	0.00940703	NA	NA	NA	-0.16798	NA	NA	0.235881
RFAF	4	kan_21	NA	NA	-0.0853031	0.00317524	NA	0.135665	-0.117382	0.164337	0.175549	-0.190539	-0.0658103	0.0455527	0.0826313	NA	-0.00750309	-0.0697984	0.320758	NA	0.112114	-0.13072	-0.0192517	0.0328083	0.133388	0.237614	NA	-0.0494576	NA	-0.165856	NA	0	NA	-0.0237486	0.0833546	-0.298735	0.0135041	NA	NA	NA	NA	-0.24023	NA	NA	NA	-0.0861817	NA	NA	0
RFBB	5	kan_21	0.18399	NA	-0.0435213	-0.000161799	NA	0.561213	-0.0138342	0.0512717	0.0852992	0.170129	0.173994	0.214448	0.183909	NA	0.0454901	0.121846	0.706687	NA	-0.275186	NA	NA	0.00308275	0.0764968	-0.121183	NA	-0.155268	NA	0.128046	0.158426	0.0113304	NA	0.324844	-0.00576263	NA	0.0802814	0.35877	NA	NA	NA	-0.327915	NA	-1.49943	-0.174877	-0.0312067	NA	NA	-0.193628
RFBB	6	kan_21	NA	NA	-0.00718534	0.00877747	0.0250889	-0.0639304	0.154699	0.0730746	0.100221	0.0574582	0.176427	-0.137471	-0.136336	NA	-0.0773703	-0.129804	0.0370435	NA	0.39199	-0.218181	NA	-0.212008	-0.266268	0.863113	NA	-0.0363391	0.00312311	0.132861	NA	0.200244	NA	0.00319987	-0.521943	NA	0.0700281	-0.276366	-0.266993	NA	NA	0.0453237	NA	NA	NA	-0.0248271	NA	-0.0676764	0.157802
RFBB	7	FRT_21	0.165992	-0.0370714	-0.0303856	-0.0106118	0.0292615	-0.00372328	0.0144178	-0.000893004	-0.0937706	0.0119718	-0.0371615	-0.172537	-0.165306	NA	-0.144419	-0.0101685	-0.00601118	NA	0.0193611	-0.0418721	NA	-0.112807	-0.0681955	0.052166	NA	-0.0684282	NA	0.150983	NA	0.432603	-0.0784088	-0.0808592	-0.0138674	NA	0.267591	-0.280452	NA	NA	NA	-0.103406	0.571116	-1.05718	0.619966	0.0149379	0.100103	0.107538	0.10564
RFBB	8	FRT_21	0.0178455	NA	-0.0370242	-0.0260347	0.0114872	-0.0234145	0.00113672	-0.00484527	-0.0280885	0.017624	-0.0422744	-0.17117	-0.184021	0.20584	-0.0950089	0.00690714	-0.0850332	-0.0688169	0.183458	0.0213624	NA	-0.108391	-0.0487064	0.0758557	NA	0.0780124	NA	-0.12576	NA	0.273126	0.00275732	-0.134425	0.0485333	NA	0.624226	NA	-0.024574	NA	NA	-0.115976	0.560189	-0.841584	0.422043	0.0361356	0.0563202	-0.0461294	0.165725
RFBB	11	kan_21	NA	NA	0.0323332	-0.0734924	-0.149153	0.354361	-0.268327	-0.0744653	-0.0457891	0.37652	0.531391	-0.0585688	-0.131708	NA	-0.184788	0.326079	0.558868	NA	-0.0254835	0.0581843	NA	-0.107132	-0.029083	-0.130179	NA	-0.0776843	NA	0.000706046	NA	0.383907	NA	0.025241	-0.248564	NA	0.239382	NA	NA	NA	1.57033	0.122577	0.10009	0.0231021	NA	-0.308141	NA	NA	0.258981
RFBB	11	kan_99	NA	NA	0.280807	0.0464052	0.0720526	0.0123952	0.184162	0.175298	-0.0505086	-0.574782	-0.443019	0.467029	0.449535	NA	0.802972	-0.237409	-0.716981	NA	-0.226083	0.0322663	NA	0.0649382	0.323102	0.155178	NA	0.189533	NA	-0.0663194	NA	-0.812677	NA	-0.196765	0.345157	NA	-0.357111	NA	NA	NA	-0.182562	0.266273	-0.386298	0.0820586	NA	0.113306	NA	NA	-1.51201
RFBB	12	kan_21	0.155861	NA	0.234076	0.468365	NA	-0.0741287	-0.180926	0.0773664	0.082681	0.233028	0.321323	0.484886	0.377949	NA	0.601953	-0.0940388	8.34464e-05	0.293023	-0.613491	-0.464611	NA	-0.0977788	0.278103	0.429037	NA	0.131132	NA	-0.0619079	0.035802	-0.268483	NA	0.0664857	-0.267174	NA	0.0319023	0.135737	NA	NA	-0.309392	0.202669	0.0736496	0.263678	NA	0.0110831	NA	NA	-0.982739
RFBB	12	kan_99	0.0215282	NA	0.0401196	0.149825	NA	0.0838834	0.285596	0.077015	-0.122264	-0.707842	-0.528892	0.449619	0.549546	NA	0.947379	-0.498575	-0.60929	0.137817	-0.536123	0.079308	NA	0.108282	0.333408	0.101936	NA	0.33268	NA	0.143185	-0.145695	-0.929113	NA	0.0420977	0.309075	NA	-0.0203059	-0.257293	NA	NA	-0.428032	0.169106	-0.433645	0.0307868	NA	-0.0290652	NA	NA	-1.15805
RFBB	13	kan_21	0.156491	-0.184427	-0.156252	-0.107926	-0.0867323	0.361145	-0.0701857	-0.125428	-0.0877602	0.472601	0.567404	-0.050844	0.001916	0.0995016	-0.0241733	0.441068	0.650023	-0.0331698	0.0197602	-0.0528794	NA	0.183331	-0.0172101	-0.140851	NA	-0.223123	NA	0.152956	NA	0.102986	NA	0.325994	-0.339899	NA	-0.0273349	NA	0.556684	NA	NA	-0.0872588	-0.326643	-0.270666	-0.121129	-0.144531	-0.0189743	-0.314337	-0.00772442
RFBB	13	kan_42	-0.0418746	0.179644	0.0521625	0.0615718	-0.0171062	-0.00819143	0.024864	0.0039617	0.00200363	-0.134425	-0.201634	-0.31202	-0.237522	-0.125048	-0.0667377	-0.0678309	-0.104984	0.00299149	0.0744635	-0.00512408	NA	-0.178566	-0.00477849	-0.0226451	NA	0.128691	NA	0.0331167	NA	-0.152128	NA	-0.121407	0.120444	NA	0.00105628	NA	-0.243251	NA	NA	0.0865716	0.14507	-0.0227841	-0.0074816	0.0352757	-0.147916	-0.0258777	-0.0612188
RFBB	14	kan_21	0.379725	0.655153	-0.00387329	0.362762	NA	-0.014568	0.175741	0.113969	0.040244	0.0685967	0.364595	0.426927	0.399014	0.565651	0.600768	-0.176753	-0.163902	NA	-0.242576	-0.301577	NA	-0.0570986	0.0369447	0.426706	NA	0.0483872	NA	-0.0373793	NA	-0.414945	NA	0.108726	-0.326703	NA	-0.244271	-0.186533	0.0659456	NA	NA	0.339503	-0.268569	0.148661	-0.309788	0.180108	NA	-0.508716	-0.912009
RFBB	14	kan_42	0.289085	0.484893	0.38586	0.18795	NA	0.574737	0.060633	-0.0065915	-0.164932	-0.294041	-0.309951	0.411732	0.435503	-0.0438252	0.492448	-0.0855783	0.552769	NA	-0.592517	0.0365502	NA	0.489597	0.293036	0.00661099	NA	0.136071	NA	0.173962	NA	-0.662314	NA	0.111089	0.357776	NA	-0.56623	0.228229	-0.275706	NA	NA	-0.218462	-0.147925	-0.0332729	-0.380503	0.185415	NA	-0.481395	-0.803299
RFBB	15	FRT_21	0.0481433	NA	0.104749	0.0116739	-0.060346	0.158201	-0.01374	0.043563	0.0241527	-0.136389	-0.0961812	-0.0138567	0.0204169	-0.0871421	-0.0581604	-0.0927253	0.0274139	NA	-0.232453	0.0867505	NA	0.0306973	-0.032724	0.147193	NA	0.063934	NA	-0.430786	-0.12094	-0.0828277	NA	-0.0718411	0.0720637	NA	0.0666132	NA	NA	NA	NA	0.0216476	NA	0.227846	-0.0687302	0.0188237	NA	NA	-0.622993
RFBB	16	FRT_21	0.0180223	NA	0.0686863	-0.0110991	0.0351649	0.139227	-0.0173269	0.0899298	0.113442	0.288926	0.247509	-0.0685495	-0.0204169	0.0470533	-0.235525	0.130774	0.405065	NA	-0.0124108	0.0656456	NA	-0.0121619	-0.0162105	0.0457772	NA	-0.00968791	NA	0.949705	0.556787	-0.0918092	NA	-0.143535	0.116581	NA	-0.0666132	NA	NA	NA	NA	-0.0216476	NA	0.0478565	-0.0652045	0.0415101	NA	NA	-0.262481
RFBB	17	FRT_42	0.00186244	NA	NA	0.0228598	-0.0340084	0.0457725	0.0139918	0.104314	0.0366451	-0.0814712	-0.126975	-0.0187519	0.0592366	-0.0478217	0.00759352	-0.107407	-0.00363607	0.0126023	-0.00259233	0.0532521	NA	-0.00611098	-0.0395607	0.190616	NA	-0.0151702	NA	-0.00594369	-0.103327	-0.0699075	NA	-0.0705255	0.0512228	NA	-0.0158665	0.0110245	NA	NA	NA	0.0758109	0.0440762	NA	-0.045694	0.0520412	-0.0183089	NA	-0.222534
RFBB	18	FRT_42	0.0213689	NA	NA	-0.0315988	0.0238307	0.0148088	0.00491632	0.0130197	0.0181035	0.0214668	-0.139916	-0.11704	-0.0223254	-0.0640726	-0.113307	-0.143311	0.00363607	-0.0769876	0.0453977	0.0442965	NA	0.0404275	-0.0222538	0.481218	NA	-0.0774753	NA	0.0856816	0.317578	-0.120566	NA	-0.232487	0.0535094	NA	-0.115178	-0.134217	NA	NA	NA	-0.0232654	-0.0440762	NA	-0.0600336	0.0567807	0.11403	NA	-0.151072
RFBB	19	FRT_99	0.249669	NA	0.774757	0.123359	-0.0819242	0.0926424	-0.0682896	0.0030588	-0.0203751	0.561162	0.254996	0.106951	0.30011	-0.396343	0.206766	0.0788959	-0.0459759	NA	-0.565785	-0.0863359	NA	-0.124037	-0.150804	0.306097	NA	0.00483146	NA	-0.0465927	0.142525	0.277508	NA	0.233404	0.0225674	NA	0.981859	NA	NA	NA	NA	-0.117756	NA	NA	0.0331606	-0.191619	NA	NA	0.282771
RFBB	20	FRT_99	-0.0932973	NA	-0.295211	-0.260076	0.016265	0.00121911	-0.000499364	-0.0273175	0.0203751	0.65275	0.393684	-0.106951	-0.0210343	0.0253041	-0.396735	0.406601	0.523426	NA	0.341098	0.0350153	NA	-0.0860198	-0.243551	-0.322719	NA	-0.208365	NA	0.944946	0.822985	0.246056	NA	-0.363883	-0.255847	NA	0.487362	NA	NA	NA	NA	-0.0968438	NA	NA	0.0517124	-0.154735	NA	NA	0.61484
RFFG	5	kan_21	-0.00434888	NA	-0.149877	0.0471651	NA	-0.0962969	-0.0192037	-0.0230574	-0.128944	-0.320571	-0.353754	-0.0671967	-0.0487752	NA	-0.198002	-0.4301	-0.02339	NA	0.296417	NA	NA	-0.221592	-0.139896	0.0156056	NA	0.0884677	NA	0.144218	0.064615	-0.364333	NA	0.0812727	0.0016836	NA	-0.0813958	0.0161398	NA	NA	NA	-0.0147131	NA	2.69682	0.152434	0.0733682	NA	NA	-0.0106337
RFFG	6	kan_21	NA	NA	-0.0496819	-0.0208834	0.00953339	-0.054741	0.0782308	0.063458	0.0103938	0.0404774	-0.0384973	-0.152927	-0.210049	NA	-0.0333495	-0.627936	-0.0558772	NA	0.212093	-0.00786706	NA	-0.0354379	-0.048118	-0.0579431	NA	0.042047	-0.0195671	-0.412286	NA	-0.0491225	NA	-0.0926873	-0.0455945	NA	-0.0132727	0.109049	-0.408975	NA	NA	-0.0527712	NA	NA	NA	0.0498711	NA	0.0840948	0.136973
RFFG	7	FRT_21	-0.146722	0.140157	-0.0474107	0.0189159	-0.314283	-0.0842077	-0.08078	-0.0489275	-0.00178339	0.0672285	-0.0401705	0.0584687	0.00445034	NA	-0.00590987	-0.454841	0.0972339	NA	-0.0230369	0.0390128	NA	-0.0864166	-0.002039	0.0627843	NA	0.0350648	NA	-0.00567243	NA	-0.133561	-0.067114	0.0182211	0.0655096	NA	0.0324385	-0.423397	NA	NA	NA	-0.140217	0.525165	4.27425	0.292101	0.0368336	0.125861	0.0684163	-0.0387466
RFFG	8	FRT_21	-0.0178455	NA	-0.0484398	0.0864648	-0.251569	0.00489208	0.0397447	0.110071	0.0745203	0.127681	0.0422744	0.247424	0.133361	0.027065	0.258472	-0.452066	0.0776264	-0.18787	-0.158196	-0.116878	NA	0.0628774	0.210821	-0.0127857	NA	0.0311859	NA	0.151058	NA	-0.515282	-0.166399	0.164695	0.198219	NA	0.00199799	NA	-0.300707	NA	NA	0.0196707	0.07999	3.36793	-0.118382	0.0917716	-0.160051	-0.0748507	-0.00928045
RPLA	1	kan_21	NA	0.236408	0.262521	0.0403671	NA	0.384741	-0.0243219	-0.508183	0.0431294	0	0.0507376	-0.136196	-0.177687	NA	-0.345187	0.266571	0.206046	NA	0.264393	NA	NA	0.0713096	0.126871	0.11903	NA	0.253561	NA	0.524914	NA	-0.132279	NA	-0.545511	0.343125	0.203354	-0.553792	NA	NA	NA	NA	-0.310547	NA	NA	NA	0.0886646	NA	NA	-0.162294
RPLA	2	kan_21	NA	-0.0140811	-0.0101714	0.255004	NA	0.0990438	-0.393831	-0.373902	-0.0930842	-0.0649047	-0.141365	-0.277069	-0.362583	NA	-0.290839	0.44213	0.0648257	NA	0.422894	0.0532434	NA	-0.0593279	-0.0279453	NA	NA	-0.133605	NA	0	NA	-0.176113	NA	-0.97327	0.396404	0.718136	-0.0656499	NA	NA	NA	NA	-0.471979	NA	0.294994	NA	0.227867	NA	NA	-0.181901
RPLA	3	kan_21	NA	0.340284	-0.0338345	0	NA	0.308777	0	-0.372661	-0.0743773	-0.00614961	0	-0.137267	-0.14994	NA	-0.311378	0.355522	0.183434	NA	0	NA	NA	-0.0655939	0	0	NA	0.216916	NA	0.586871	NA	-0.189266	NA	-0.374071	0.188286	-0.294434	-0.494408	NA	NA	NA	NA	-0.0409315	NA	NA	NA	0.102104	NA	NA	-0.174305
RPLA	4	kan_21	NA	0.0263721	0.320654	0.260142	NA	0.157935	-0.537499	-0.273762	0.0694529	0	0	-0.196646	-0.303838	NA	-0.39236	0.609395	0.0843338	NA	0.39243	-0.0617365	0.229122	-0.0394578	0	NA	NA	0.253486	NA	0.213762	NA	-0.323407	0.449845	-0.714294	0.435847	0.680728	-0.0104054	NA	NA	NA	NA	-0.738359	NA	NA	NA	0.0773107	NA	NA	-0.0132754
RPOZ	1	kan_21	NA	0.211857	0.00490352	0.0121774	NA	-0.0855252	-0.112319	-0.156223	-0.227226	-0.825228	-0.758923	0	0	NA	-0.172048	0.0593915	0.217892	NA	0.510201	NA	NA	-0.173119	-0.10928	NA	NA	-0.0345571	NA	0.0913937	NA	0.0596671	NA	0.16804	0	0.445478	0.321679	NA	NA	NA	NA	0.176461	NA	-0.0126151	NA	0.0205406	NA	NA	0.155441
RPOZ	2	kan_21	NA	NA	-0.178646	0.045052	NA	-0.087578	-0.311775	-0.269391	-0.172554	-0.535204	-0.326592	-0.0311277	-0.0359839	NA	-0.217115	0.130834	0.174048	NA	-0.112863	-0.110368	NA	-0.0187818	-0.0185299	NA	NA	0.0455942	NA	NA	NA	0.238795	NA	0.293786	0.0158819	0.149596	0.377318	NA	NA	NA	NA	0.0316277	NA	NA	NA	-0.0718022	NA	NA	0.321823
RPOZ	3	kan_21	NA	0.181934	-0.240545	0.0496059	NA	-0.177715	-0.0632642	-0.15844	-0.186887	-0.845684	-0.640446	0.0549509	0.0136343	NA	-0.145301	0.159449	0.218941	NA	0	-0.159843	NA	-0.186449	-0.0497186	NA	NA	0.0847472	NA	0.176689	NA	0.177283	NA	0.149193	0	0.497539	0.317792	NA	NA	NA	NA	0.290445	NA	NA	NA	0.0395387	NA	NA	0.159412
RPOZ	4	kan_21	NA	0.320969	-0.0501827	0.0727831	NA	-0.149943	-0.410272	-0.234463	-0.243362	-0.489758	-0.365994	0.00387452	0	NA	-0.254894	0.248072	0.217079	NA	-0.170314	NA	-0.28436	-0.0543206	0.0273278	NA	NA	-0.0388986	NA	0.0372275	NA	0.16989	NA	0.339478	0.0148398	0.373618	0.484007	NA	NA	NA	NA	0.0565129	NA	NA	NA	-0.0169627	NA	NA	0.276618
RUVA	1	kan_21	NA	NA	NA	0.116371	NA	-0.154743	-0.437145	-0.00663548	0.11186	0	-0.121945	-0.409928	-0.408246	NA	-0.0590924	-0.0870397	-0.342935	NA	-0.310766	0	NA	0.00810658	-0.183922	NA	NA	-0.13209	NA	-0.355117	NA	0.183877	NA	0.320416	-0.12557	NA	0.347231	NA	NA	NA	NA	0.0773707	NA	-0.107087	NA	0.212383	NA	NA	0.0617575
RUVA	2	kan_21	NA	NA	0.115273	0.165687	NA	0.0290788	0	0.288697	0.130382	-0.10098	0.0956703	-0.472536	-0.4231	NA	-0.457501	0.143638	0.679529	NA	-0.423357	0.0272976	NA	-0.0834125	-0.149325	NA	NA	0.0440112	NA	-0.502175	NA	-0.0817205	NA	0.118223	0.044548	-0.19262	0.0384081	NA	NA	NA	NA	-0.0104034	NA	NA	NA	-0.111599	NA	NA	-0.5785
RUVA	3	kan_21	NA	NA	NA	0.0280885	NA	-0.110462	-0.0156898	-0.00347387	-0.0753122	0.037098	-0.389198	-0.322857	-0.397534	NA	-0.207273	-0.0275927	-0.362029	NA	0	NA	-0.0969878	0.0404785	-0.250957	NA	NA	-0.345027	NA	-0.399901	NA	0.119474	NA	0.499773	-0.204884	-0.0578429	0.200668	NA	NA	NA	NA	0.15044	NA	NA	NA	0.314379	NA	NA	0.0281412
RUVA	4	kan_21	NA	NA	-0.0477914	0.11142	NA	0.00513733	-0.0137191	0.24172	0.149419	-0.108065	0.189839	-0.51022	-0.42573	NA	-0.514753	0.161644	0.644883	NA	-0.225896	NA	NA	-0.0503725	-0.1431	NA	NA	0.00795668	NA	-0.261861	NA	-0.0887467	NA	0.0431746	0	-0.23352	0.111606	NA	NA	NA	NA	0.0599983	NA	NA	NA	-0.105144	NA	NA	-0.604931
SDHA	1	kan_21	NA	-0.466574	-0.0313672	-0.111675	NA	-0.0674742	0.242599	-0.13701	-0.0459896	-0.208564	0.0359868	-0.0905507	-0.0588033	NA	-0.528155	-0.107399	-0.242371	NA	0.529574	NA	NA	-0.100662	-0.200304	NA	NA	-0.0867246	NA	0	NA	0.0777982	NA	0.0482764	-0.0705141	-0.675226	1.33798	NA	NA	NA	NA	0	NA	NA	NA	-0.225884	NA	NA	0.0757622
SDHA	2	kan_21	NA	NA	0.0552574	0	NA	0.0214171	0.314377	0.0765436	0.0411637	0.116732	0.00743422	0.025159	0.0141097	NA	-0.291085	-0.428837	-0.612857	NA	0.577748	0.124794	NA	0.0434231	0.0334655	NA	NA	0.0163408	NA	-0.823918	NA	0.0230043	NA	0.111031	0	-0.242829	-0.103696	NA	NA	NA	NA	0.156559	NA	NA	NA	0	NA	NA	NA
SDHA	3	kan_21	NA	NA	0	-0.054503	NA	-0.0870764	0.16038	-0.147121	-0.053933	-0.161359	0.0391186	-0.0558143	-0.0568175	NA	-0.576965	-0.103993	-0.278905	NA	0.342744	NA	NA	-0.136157	-0.249359	NA	NA	0.0137642	NA	0	NA	0.114627	NA	0.116523	-0.123646	-0.700989	1.18773	NA	NA	NA	NA	0.02251	NA	NA	NA	-0.122714	NA	NA	0.107593
SDHA	4	kan_21	NA	NA	NA	-0.00893314	NA	0.0346345	0.299839	0.0568036	-0.0525795	-0.00227911	-0.150968	0	-0.00741206	NA	-0.364107	-0.576991	-0.614565	NA	0.445756	-0.0526096	-0.0159194	-0.025275	0.034894	NA	NA	0.0632352	NA	-0.988645	NA	0	NA	0.18625	0	-0.362411	-0.0899133	NA	NA	NA	NA	0.26357	NA	NA	NA	-0.0768515	NA	NA	0
SECB	1	kan_21	NA	-0.204673	-0.307938	0.0219476	NA	0.0592921	0.358667	0.0657332	0.0879383	-0.0589639	0.0195138	0.0878634	0.0815076	NA	0.370354	-0.248335	-0.241109	NA	1.86539	NA	NA	0.0455239	0.115072	0	NA	-0.147405	NA	-0.237288	NA	-0.118582	NA	-0.372752	0.375474	-0.19107	-0.281897	NA	NA	NA	NA	-0.665084	NA	0.48965	NA	-0.0504895	NA	NA	-0.544552
SECB	2	kan_21	NA	-0.24904	-0.0206157	0	NA	-0.073997	0.17697	-0.0601042	-0.0834129	0.0731241	-0.126767	0	-0.0596884	NA	-0.0641755	0	-0.00124553	0	0.125027	0.0480893	-0.0385868	-0.151596	0.0269006	NA	NA	0.0638469	NA	0.0254745	NA	0.018269	NA	0.106978	-0.016171	-0.053111	-0.0494465	NA	NA	NA	NA	0	NA	NA	NA	0.0899124	NA	NA	-0.185909
SECB	3	kan_21	NA	-0.202276	0	-0.0192961	NA	0.0421408	0.470173	0	0.0739509	-0.00209584	-0.0223962	0	0.00833274	NA	0.324238	-0.25357	-0.323963	NA	2.08122	0.163994	NA	0	0.0580268	0.204205	NA	-0.122295	NA	-0.111947	NA	-0.00919375	NA	-0.369561	0.43324	-0.334269	-0.407042	NA	NA	NA	NA	-0.589799	NA	0.23436	NA	-0.00698271	NA	NA	-0.810857
SECB	4	kan_21	NA	NA	0.0963601	0.0282115	NA	-0.102806	0	-0.0103455	-0.00147974	-0.203048	-0.153856	-0.0182465	-0.012784	NA	-0.148077	0	-0.0637414	NA	0.100596	-0.02835	NA	-0.185931	0.00853698	0.0206899	NA	0.0125996	NA	0.272012	NA	0.142964	NA	0.0627028	0	-0.099316	-0.0234608	NA	NA	NA	NA	0	NA	NA	NA	0.0927574	NA	NA	0
SECG	1	kan_21	NA	0.745312	-0.0220704	0.034704	NA	-0.0767127	0.480391	-0.0081938	-0.102138	-0.335009	-0.329724	-0.090601	-0.0578171	NA	0.0101701	-0.164605	-0.0667216	NA	0.950704	NA	NA	-0.141787	-0.203825	0	NA	-0.103476	NA	-0.297176	NA	0	NA	-0.147929	0.0348411	-0.11976	-0.185737	NA	NA	NA	NA	0.0906322	NA	NA	NA	0	NA	NA	0.0170651
SECG	2	kan_21	NA	NA	0	0	NA	-0.033183	0.454224	0.0279186	0.000266154	-0.328674	-0.298665	-0.242999	-0.248967	NA	-0.0256248	-0.0459835	-0.00123774	NA	0.533435	NA	NA	-0.0749526	-0.201255	NA	NA	0	NA	-0.440715	NA	-0.133011	NA	-0.23188	0.056798	0	-0.160604	NA	NA	NA	NA	0.174207	NA	NA	NA	0.076435	NA	NA	0.165433
SECG	3	kan_21	NA	0.220882	-0.0672228	0.00514472	NA	-0.0210181	0.545854	-0.00304959	-0.0679371	-0.313332	-0.269481	-0.044186	-0.0809829	NA	-0.00336542	-0.106998	-2.24725e-05	NA	0.865884	NA	NA	-0.0699414	-0.274349	0.0105844	NA	-0.153136	NA	-0.328588	NA	0	NA	-0.157204	0	0	-0.179151	NA	NA	NA	NA	0.282883	NA	NA	NA	0	NA	NA	0.00329282
SECG	4	kan_21	NA	NA	0.118277	0	NA	0	0.498102	0.00709459	0.0137128	-0.267687	-0.229376	-0.24422	-0.229289	NA	-0.0933144	-0.0346622	0.0186296	NA	0.813154	NA	NA	-0.087032	-0.129772	NA	NA	0.0802119	NA	-0.331487	NA	-0.135753	NA	-0.132871	-0.0284093	0	-0.257057	NA	NA	NA	NA	0.0650695	NA	NA	NA	-0.0162713	NA	NA	0.0825523
SLT	1	kan_21	NA	NA	0.0120985	0	NA	0.0785021	-0.253165	0.0221258	0.00151068	0.255728	0.00487514	-0.0133792	-0.0419153	NA	-0.0282786	0.125256	-0.0286218	NA	-0.424823	NA	NA	0	0.0428961	NA	NA	0	NA	0.0475179	NA	-0.0478143	NA	-0.0443773	0.0914959	0.137894	-0.0796328	NA	NA	NA	NA	0	NA	NA	NA	0.0435102	NA	NA	0
SLT	2	kan_21	NA	0.044019	0.116128	-0.0422347	NA	0.0756261	0	0.132468	-0.00477191	0.0729385	-0.0383214	0.0261452	0.0498718	NA	0.0855801	-0.00129509	0	-0.0170826	-0.247549	0.162003	0.00107813	0.00655923	0.0360918	NA	NA	-0.156305	NA	0.103325	NA	-0.116824	NA	-0.186859	0.182133	0.0418234	0.0346955	NA	NA	NA	NA	0.00534811	NA	NA	NA	0.00279953	NA	NA	0.00930496
SLT	3	kan_21	NA	NA	-0.055957	0.045766	NA	0.0141184	-0.0889595	0.140443	-0.00214014	0.180835	0.123575	0.0961774	0.0630236	NA	0.0513818	0.150829	0	NA	-0.204882	-0.0840841	NA	0.0306755	0.0522941	NA	NA	0.125959	NA	0.0131638	NA	0.168154	NA	0	0.22974	0.0575609	0.0039373	NA	NA	NA	NA	-0.162231	NA	NA	NA	0.0662877	NA	NA	0
SLT	4	kan_21	NA	NA	0.103253	-0.0285808	NA	0.103692	0.0621923	0.0335466	-0.000743749	0.107364	0	0	0	NA	0.0231195	-0.0288209	-0.00361875	NA	-0.180792	0.0782513	NA	0.0568979	0.0362	-0.17262	NA	-0.145828	NA	-0.058954	NA	-0.0641507	NA	-0.0781548	0.148711	0	0.016961	NA	NA	NA	NA	0.0134435	NA	NA	NA	0	NA	NA	0.0471666
SLYB	1	kan_21	NA	NA	NA	-0.407344	NA	0.152692	0.387029	0.421891	0.161493	-0.0524203	0.300162	0.0459357	0.0405563	NA	-0.0685355	0.149729	0	NA	0.301569	0.406536	NA	0.183636	-0.0799563	NA	NA	-0.472471	NA	-0.138146	NA	-0.374853	NA	-0.765738	-0.101718	NA	-0.114532	NA	NA	NA	NA	-0.157573	NA	0.0131879	NA	-0.303227	NA	NA	0.635736
SLYB	2	kan_21	NA	-0.208619	0	0.0498407	NA	0	0.221007	-0.0242731	0.000897732	-0.124332	0.0412653	-0.00511048	0	NA	0	0.0927887	0.189865	0.0501051	0.904943	0.152988	-0.0777184	-0.0524691	-0.0502745	NA	NA	-0.169745	NA	0.235167	NA	-0.0761432	NA	-0.33025	-0.0141982	0.276578	0.0563651	NA	NA	NA	NA	-0.0260422	NA	NA	NA	-0.0790749	NA	NA	0.250706
SLYB	3	kan_21	NA	NA	NA	-0.418286	NA	0.170317	1.06107	0.323127	-0.116081	0.0345747	-0.39555	0.139581	0.0619574	NA	-0.226247	0.206852	0	NA	0.813526	NA	0.200546	0.202246	-0.0587868	NA	NA	-0.781965	NA	-0.448338	NA	-0.782286	NA	-0.456571	-0.0950287	-0.656825	-0.303161	NA	NA	NA	NA	-0.103451	NA	NA	NA	-0.0387905	NA	NA	0.344114
SLYB	4	kan_21	NA	NA	-0.0815871	-0.0818419	NA	-0.00241886	0.198397	-0.00456246	-0.0581756	-0.130302	-0.0111287	-0.0411299	-0.0205666	NA	0	0.0819093	0.150247	NA	1.06452	0.184821	NA	-0.0396886	-0.0721171	-0.108485	NA	0.0302476	NA	0.256568	NA	-0.00702485	NA	-0.301394	0.0828005	0.144815	0.0524432	NA	NA	NA	NA	-0.0337815	NA	NA	NA	-0.094314	NA	NA	0.312886
SOXR	1	kan_21	NA	0.187499	0.0735219	-0.0284278	NA	0.0687076	0.0435651	0	0.076246	0	-0.0371731	-0.0500829	-0.0798121	NA	-0.0546533	0	-0.0374396	NA	0.16042	-0.00641779	NA	0.143524	0.0535533	0	NA	-0.000902518	NA	NA	NA	-0.0785256	NA	-0.146735	0.0938128	0.266035	-0.238436	NA	NA	NA	NA	0.151504	NA	NA	NA	0.14136	NA	NA	0.0493008
SOXR	2	kan_21	NA	0.0907204	-0.047684	-0.104283	NA	-0.00710579	0.00978445	0.150769	0.0408611	0.14396	0.00061022	0.0949467	0.0974811	NA	0.0966834	-0.020977	-0.170194	-0.085152	0	0	0	0.0944835	0	NA	NA	0.0442879	NA	0.150022	NA	0	NA	0.0760118	0	-0.192187	1.15847	NA	NA	NA	NA	0.201152	NA	NA	NA	-0.0818335	NA	NA	0
SOXR	3	kan_21	NA	0.00958068	0.0860906	-0.00187835	NA	0.0690752	0	0.0573013	0	0.0603366	0.0285153	-0.0411303	-0.0593011	NA	0	0.0218769	-0.0659087	NA	0.036304	-0.11254	-0.1301	0.0526439	0.0284528	NA	NA	-0.0805728	NA	0	NA	-0.00109168	NA	-0.238101	0.149211	0.208879	-0.18181	NA	NA	NA	NA	0.0776666	NA	NA	NA	0.0441477	NA	NA	0.190692
SOXR	4	kan_21	NA	NA	-0.0146259	-0.235409	NA	0.0437228	-0.273607	0.241781	0.0690489	0.292303	0.228673	0.0982157	0.134159	NA	0.293202	-0.088893	-0.0506883	NA	0	0.246926	NA	0.503173	0.28295	-1.75195	NA	-0.313337	NA	0.157911	NA	-0.122701	NA	0	0.0709625	-0.585957	1.30414	NA	NA	NA	NA	0.479175	NA	NA	NA	-0.41149	NA	NA	-0.147955
SOXS	1	kan_21	NA	-0.0217175	0	0.419006	0	-0.169674	-0.150774	-0.136416	-0.0481067	0	-0.12874	0.11615	0.110275	NA	0.0276257	-0.239396	-0.323731	NA	-0.119425	-0.160583	0.163104	0.0273588	0.117875	NA	NA	-0.118741	NA	-0.124114	NA	0.109813	NA	-0.316748	0.58138	NA	0.282696	NA	NA	NA	NA	0.118689	NA	-0.146684	NA	0.164486	NA	NA	-0.0964533
SOXS	2	kan_21	NA	NA	-0.0764224	0.141254	NA	-0.0789246	-0.180825	0.0392551	0.0133989	0.102622	0.0366275	0.243009	0.197896	NA	0.353671	-0.105055	-0.14699	NA	-0.499199	0.0413491	NA	-0.12532	-0.0731833	NA	0.626149	-0.0332303	NA	0	NA	0	NA	-0.510449	0.431472	-0.0158382	-0.257381	NA	NA	NA	NA	-0.597961	NA	NA	NA	0.10932	NA	NA	-0.573706
SOXS	3	kan_21	NA	0.0848939	0.233225	0.410304	NA	-0.0703001	-0.414344	-0.132337	0.0416665	0	0.00744133	0.0821414	0.0697542	NA	0	-0.100667	-0.283742	0	0	-0.249508	0.275327	0.00717833	0.0313541	NA	NA	-0.0180467	NA	-0.272598	NA	0.0838488	NA	-0.165086	0.527801	0.404403	0.355227	NA	NA	NA	NA	0.123295	NA	0	NA	0.0578406	NA	NA	-0.334575
SOXS	4	kan_21	NA	NA	-0.0841408	0.169436	NA	-0.11285	0	0.0936739	-0.0175534	0.10885	0.0230289	0.257581	0.269026	NA	0.282116	-0.10879	-0.0881792	NA	-0.432552	NA	NA	-0.0488882	0	NA	NA	-0.121819	NA	0.0186716	NA	0.034978	NA	-0.467552	0.461071	0	-0.197147	NA	NA	NA	NA	-0.444746	NA	NA	NA	0.0620806	NA	NA	-0.560151
SUFB	1	kan_21	NA	NA	NA	0.0578127	NA	0.00261697	-0.266548	0.147087	-0.0641615	0.0659463	0.0100154	0.0155118	0.010993	NA	0.100644	0.0956868	0.0576247	NA	-0.259386	0.000195873	NA	0	0.152835	NA	NA	-0.00603865	NA	-0.145768	NA	-0.0987523	NA	-0.280991	0.10456	NA	0	NA	NA	NA	NA	-0.0845805	NA	-0.116324	NA	0	NA	NA	-0.0827492
SUFB	2	kan_21	NA	NA	0.282054	0	NA	0.0506662	0.359665	0.00899449	0.045174	-0.0412506	-0.143777	0	-0.0507732	NA	0	-0.0104214	0	NA	1.96086	0.204498	NA	0.0177838	0	NA	NA	-0.0576215	NA	0.0011181	NA	-0.0428504	NA	-0.000393371	-0.0396527	0	0.118587	NA	NA	NA	NA	-0.0562473	NA	-0.420399	NA	-0.00242759	NA	NA	0.262011
SUFB	3	kan_21	NA	NA	NA	0	NA	-0.014688	-0.000763133	0.139642	-0.108324	0	0.0230932	0.0450271	0.0112152	NA	0.0339066	0.0378444	0.00747198	NA	-0.119737	NA	0.0213085	0	0.100642	NA	NA	0	NA	-0.12828	NA	-0.118197	NA	-0.153424	0.141417	0.478642	-0.0599326	NA	NA	NA	NA	-0.0602068	NA	NA	NA	-0.0197119	NA	NA	-0.0807771
SUFB	4	kan_21	NA	0.123358	0.0520149	-0.111495	NA	0.0804907	0.364676	0.0114836	0.00360932	-0.0398794	-0.097059	-0.0246369	-0.102696	NA	0	-0.161126	0	NA	1.8509	0.307268	NA	0	-0.0555385	0	NA	0.0389369	NA	NA	NA	-0.0951831	NA	0	0.0214007	0	0.0418745	NA	NA	NA	NA	0.0623905	NA	-0.173802	NA	-0.0346739	NA	NA	0.134624
SURA	1	kan_21	NA	0.120401	0	-0.161182	NA	0.181233	0.175422	0.149303	0.154648	-0.606646	-0.49202	-0.112987	-0.118626	NA	0.0751379	-0.485355	0	NA	0.075113	NA	NA	0.1448	0.220796	NA	NA	-0.0107428	NA	-0.419929	NA	-0.0596199	NA	-0.0184751	0.167955	0.211579	-0.0810958	NA	NA	NA	NA	-0.10501	NA	NA	NA	0.0649404	NA	NA	-0.598411
SURA	2	kan_21	NA	NA	-0.0386598	-0.110996	NA	0.162942	0.446095	0.211035	0.115449	-0.387036	-0.485216	-0.00848277	-0.0170864	NA	0.166652	-0.392961	-0.0678499	NA	0.170038	NA	NA	0.163391	0.205595	NA	NA	0.048576	NA	-0.281074	NA	0.0170306	NA	0.0961246	0.163739	-0.0132514	0.00589333	NA	NA	NA	NA	-0.0410621	NA	0	NA	-0.00545822	NA	NA	-0.441064
SURA	3	kan_21	NA	NA	-0.0139543	-0.0454442	NA	0.0736056	0.19962	0.154408	0.136425	-0.505824	-0.462882	-0.0363028	-0.0956162	NA	0.161939	-0.357296	0	NA	0.0808809	NA	NA	0.0964822	0.194498	NA	NA	0.136946	NA	-0.343711	NA	-0.012793	NA	0.0381764	0.209664	0.38544	-0.0295319	NA	NA	NA	NA	-0.306517	NA	NA	NA	0.0419132	NA	NA	-0.513892
SURA	4	kan_21	NA	NA	-0.164663	-0.129843	NA	0.143676	0.307787	0.166695	0.148259	-0.449539	-0.394269	-0.0623128	-0.0592858	NA	0.174268	-0.393553	-0.0711951	NA	0.166457	NA	NA	0.180781	0.172662	NA	NA	-0.0815592	NA	-0.109974	NA	0.0874743	NA	0.213216	0.163298	-0.127756	0.0199814	NA	NA	NA	NA	0	NA	NA	NA	-0.0343693	NA	NA	-0.253618
SURA	11	kan_21	NA	NA	0.184726	0.301816	0.0986085	-0.0123952	0.251226	0.37027	0.0930914	-0.0614313	-0.0588347	0.713323	0.372769	NA	0.55912	-0.18257	-0.16449	NA	-0.819278	-0.0111946	NA	0.186441	0.646252	0.25645	NA	0.139135	NA	-0.124853	NA	-0.454606	NA	0.180219	0.410138	NA	-0.0794958	NA	NA	NA	-0.13295	-0.0785924	-0.189281	0.297865	NA	0.163151	NA	NA	-1.69304
SURA	11	kan_99	NA	NA	-0.0614267	-0.137961	0.101099	-0.022744	0.37719	0.268657	0.111227	-0.346703	-0.446801	-0.131031	-0.0323382	NA	0.232011	-0.271236	-0.377956	NA	0.178523	-0.0715112	NA	0.165799	0.0594532	0.107015	NA	-0.0306774	NA	0.0224486	NA	-0.253002	NA	-0.0196702	0.406043	NA	-0.189344	NA	NA	NA	-0.46598	-0.216953	-0.10009	-0.0292549	NA	0.0550989	NA	NA	-0.49839
SURA	12	kan_21	0.0061582	NA	-0.011508	0.139511	NA	-0.0329881	0.00354552	0.203882	0.0507031	0.227641	0.0752443	-0.131075	-0.131489	NA	0.0769742	0.312228	0.241321	0.147523	-0.479174	-0.0640706	NA	0.0615487	0.273957	0.221236	NA	-0.0140641	NA	0.594182	0.762321	-0.100683	NA	-0.00131321	0.069904	NA	0.0203059	0.406348	NA	NA	0.231758	-0.133089	-0.287752	-0.0814128	NA	-0.055792	NA	NA	-0.12134
SURA	12	kan_99	-0.132928	NA	-0.127003	-0.289055	NA	0.0119398	0.292554	0.0533401	-0.00187571	-0.210588	-0.0598764	-0.579031	-0.434195	NA	-0.0824174	0.0194901	-0.110294	0.0268464	0.443514	0.0819277	NA	0.0223179	-0.24951	-0.0681562	NA	0.00051408	NA	-0.246999	-0.18581	0.100683	NA	-0.0878148	0.206704	NA	-0.0569175	-0.123137	NA	NA	0.211134	-0.113298	-0.118488	-0.273245	NA	-0.0147583	NA	NA	0.165048
SURA	13	kan_21	-0.0203918	0.699867	0.172739	0.0233171	0.0864637	-0.00821506	0.569041	0.206608	-0.0193005	-0.0747726	-0.0374833	0.405902	0.482258	0.283459	0.62851	-0.275107	-0.301644	0.281358	-0.64811	-0.012704	NA	0.107173	0.342079	0.0719747	NA	0.371063	NA	0.100416	NA	-0.715451	NA	0.196203	0.263637	NA	-0.613311	NA	0.00428062	NA	NA	0.0100119	-0.919635	0.47836	-0.303335	0.23311	0.213222	0.0660484	-1.87675
SURA	13	kan_42	-0.190471	-0.0487811	-0.0612537	-0.140333	0.0171062	-0.0114051	0.0967402	0.125506	-0.00200363	-0.213267	-0.0629921	-0.117908	-0.103253	-0.0914631	0.0344461	0.0520957	0.104984	-0.130398	0.182965	0.0193747	NA	0.167829	0.00477849	0.165598	NA	-0.0253487	NA	-0.0499681	NA	0.09463	NA	0.0250619	0.0303143	NA	-0.00105628	NA	-0.126136	NA	NA	-0.0420369	0.420417	-0.0971188	0.058527	0.0257334	-0.31851	-0.00174211	0.00772442
SURA	14	kan_21	-0.164171	0.163453	0.00387329	-0.000871425	NA	-0.00967959	0.313522	0.183169	-0.00376719	0.10264	0.0351174	-0.112819	-0.162823	0.0400089	0.0370777	0.103343	0.111023	NA	-0.2352	-0.00190883	NA	0.0570986	0.146036	0.232845	NA	0.0232685	NA	0.472926	NA	-0.254871	NA	0.0807432	0.0418608	NA	-0.312194	0.807334	-0.504201	NA	NA	-0.0323114	-0.944339	-0.065183	-0.0383239	-0.0254071	NA	0.0433197	-0.181005
SURA	14	kan_42	-0.262824	0.276892	-0.251866	0.0332972	NA	0.122484	0.433077	0.238499	0.0404091	-0.723337	-0.703329	-0.293785	-0.268787	-0.108086	0.0314792	-0.296285	0.0220002	NA	0.0635888	0.0169176	NA	0.394689	0.126001	0.169142	NA	0.0259572	NA	0.0373793	NA	-0.206833	NA	0.077292	0.152573	NA	-0.320329	-0.312003	-0.147836	NA	NA	-0.0598901	-0.312384	-0.184387	0.0383239	0.0254071	NA	-0.165963	-0.466286
SURA	15	FRT_21	-0.0443959	NA	-0.0760449	0.00590724	0.015539	-0.0285468	0.178652	0.226661	0.119167	-0.250274	-0.12254	-0.044706	-0.0834579	-0.0218961	0.102618	-0.0489141	-0.0274139	NA	-0.181849	-0.0391845	NA	0.243506	0.278776	0.0174502	NA	-0.0654134	NA	-0.504061	0.0344841	0.0546352	NA	0.038107	0.174207	NA	0.153527	NA	NA	NA	NA	-0.266183	NA	0.0151972	-0.0591105	-0.0241809	NA	NA	-0.262425
SURA	16	FRT_21	-0.00723149	NA	-0.0792478	-0.16901	-0.0389796	-0.0278578	0.143323	0.0918666	-0.0469783	0.492896	0.406903	-0.30378	-0.349959	0.00505199	-0.325657	0.390799	0.444426	NA	0.0893166	0.00612259	NA	0.110647	0.113664	-0.0685552	NA	-0.0292346	NA	0.58919	0.542744	0.0648313	NA	-0.0544166	0.0330569	NA	-0.150861	NA	NA	NA	NA	-0.183059	NA	-0.0151972	0.0423917	0.0289772	NA	NA	-0.00311166
SURA	17	FRT_42	0.00222968	NA	NA	-0.0208046	0.0491252	0.0798083	0.254092	0.255217	0.126599	-0.564874	-0.497458	-0.0341058	-0.058437	-0.0537013	0.254988	-0.530064	-0.432747	0.00104063	-0.262295	0.0388359	NA	0.208641	0.320062	0.14113	NA	0.172723	NA	-1.37936	-0.878556	-0.132622	NA	0.0900613	0.069369	NA	0.0429366	-0.0110245	NA	NA	NA	-0.183539	-0.0683462	NA	-0.0447121	0.0282009	0.0326693	NA	-0.565766
SURA	18	FRT_42	-0.105686	NA	NA	-0.00533372	0.00262392	-0.0322084	0.139757	0.275855	-0.0899838	-0.31866	-0.224061	0.109092	0.0223254	0.000873636	0.0938297	-0.0398616	-0.0199604	-0.00650103	-0.18879	-0.0372295	NA	-0.0856733	0.351197	0.20454	NA	-0.0239706	NA	-0.352647	-0.358548	-0.224876	NA	-0.0346796	0.0965508	NA	0.0995203	-0.0168886	NA	NA	NA	0.125147	0.174307	NA	0.0417669	-0.016261	-0.00729951	NA	-0.142177
SURA	19	FRT_99	0.142102	NA	-0.231454	-0.647998	0.037824	-0.104938	0.353068	0.245498	-0.0651203	0.0830857	0.0458669	-0.343772	-0.360103	-0.0876386	-0.323116	-0.228973	0.260092	NA	0.962257	0.105049	NA	0.124992	-0.39371	-0.230632	NA	0.173385	NA	0.44523	-0.142525	0.039229	NA	0.00792734	-0.123893	NA	-0.23816	NA	NA	NA	NA	-0.131453	NA	NA	0.0206204	-0.0298932	NA	NA	0.188464
SURA	20	FRT_99	-0.101486	NA	0.0206865	-0.276312	-0.016265	-0.0279646	0.212544	0.159225	0.0220725	0.381119	0.195846	-0.380163	-0.38871	0.115972	-0.466022	0.211697	0.495294	NA	0.454832	-0.0191183	NA	0.0293698	0.0651816	-0.115129	NA	-0.00483146	NA	0.705252	0.555855	-0.00229189	NA	-0.265103	-0.171414	NA	-0.182193	NA	NA	NA	NA	-0.14072	NA	NA	-0.00291379	0.0133965	NA	NA	0.175176
TAMB	1	kan_21	NA	NA	NA	0.00962242	NA	0.0254341	-0.17683	-0.0189923	-0.0759476	0.0550785	0.181972	0	0	NA	-0.0423457	0.22914	0.189886	NA	-0.354973	-0.0202537	NA	0.0075658	0.0174589	NA	NA	0.000698832	NA	0.461721	NA	-0.0509207	NA	-0.219433	0.0545576	0.223556	-0.05714	NA	NA	NA	NA	-0.136129	NA	NA	NA	-0.0127486	NA	NA	0.115585
TAMB	2	kan_21	NA	NA	0.0084342	-0.0203678	NA	0	-0.0324952	0.0373581	-0.00288133	0.0490903	0.066872	-0.00721111	-0.0387383	NA	-8.49584e-05	0.193316	0.168486	NA	-0.0840275	0.142573	NA	0.120966	0.145614	NA	NA	0.200564	NA	0.0934617	NA	-0.0500963	NA	-0.229097	0.146805	0.111873	-0.00505818	NA	NA	NA	NA	0	NA	-0.301576	NA	-0.0327873	NA	NA	0
TAMB	3	kan_21	NA	0.00913905	-0.196604	0.0541284	NA	-0.0668846	-0.02616	0	-0.120542	0.0922267	0.162922	0.0584533	0.00856474	NA	-0.0317508	0.273802	0.223997	NA	-0.277686	-0.186927	0.0671733	0.0298544	0.124389	NA	NA	0	NA	0.384758	NA	0	NA	-0.264031	0.0144926	0.231484	-0.0118713	NA	NA	NA	NA	0.0717448	NA	NA	NA	-0.0251901	NA	NA	0.0600432
TAMB	4	kan_21	NA	0.0889246	-0.000421094	0.0169081	NA	0	-0.142718	-0.0509595	-0.0741113	0.0468363	0.0432921	-0.04411	-0.104667	NA	-0.074745	0.0772009	0.147255	NA	-0.00438427	-0.00356432	NA	0.0862771	0.156115	-0.107253	NA	-0.0406605	NA	NA	NA	-0.24012	NA	-0.204928	0.0671727	0.123472	-0.106935	NA	NA	NA	NA	0	NA	-0.0978964	NA	-0.00803513	NA	NA	0.239815
TATB	1	kan_21	NA	-0.292036	0.189533	-0.185824	NA	0.00686868	-0.17623	-0.271406	-0.206907	-0.185783	0.201735	-0.146097	-0.210335	NA	-0.00170741	-0.116759	0.121914	NA	-0.148069	-0.0435754	NA	-0.0638354	-0.0967352	-0.0205753	NA	0.205701	NA	NA	NA	-0.151752	NA	0	0.0063355	-0.299562	0	NA	NA	NA	NA	0.149739	NA	NA	NA	0.0833054	NA	NA	0.310529
TATB	2	kan_21	NA	NA	-0.0978067	-0.0339635	NA	0.129892	-0.14668	-0.0217425	-0.041344	-0.0252335	0.279665	0	0.0251268	NA	-0.012019	0	0.393554	NA	-0.256631	NA	NA	0.152544	0.121139	NA	NA	-0.0913205	NA	0.0814686	NA	-0.140115	NA	0.00359145	0.0242674	0.0555666	0.196423	NA	NA	NA	NA	-0.178931	NA	NA	NA	-0.0791505	NA	NA	-0.0648445
TATB	3	kan_21	NA	-0.354145	-0.0651732	-0.104279	NA	0.0599914	0.422801	-0.149538	-0.171458	-0.366538	-0.0811967	-0.0925599	-0.166753	NA	-0.0708103	-0.116348	0.0467496	NA	0.22843	0.00547182	-0.185076	-0.020216	-0.0613563	NA	NA	0.0928283	NA	0.14199	NA	-0.0704017	NA	-0.175126	0	-0.409582	0.0260884	NA	NA	NA	NA	0.15809	NA	NA	NA	0.0264989	NA	NA	0.389052
TATB	4	kan_21	NA	NA	-0.209828	-0.000141367	NA	0.205526	0.0801243	0.00665234	0.0270476	-0.160059	0	0.0320027	0.0678765	NA	-0.0384456	0	0.354179	NA	-0.351138	NA	NA	0.122681	0.25242	NA	NA	-0.0100138	NA	-0.076163	NA	-0.0166844	NA	-0.0770355	0.13329	-0.236149	0.195518	NA	NA	NA	NA	-0.116442	NA	NA	NA	-0.102602	NA	NA	-0.146164
TOLB	1	kan_21	NA	NA	NA	-0.17359	NA	-0.0537885	0.127222	0.0824046	0.140402	0.0760145	0.0771032	0.189162	0.171023	NA	0.0197693	-0.0877739	0.0961435	NA	0.160222	-0.0557573	NA	0.138813	0.0431808	NA	NA	0.0414649	NA	0.221559	NA	0.128534	NA	0.291875	-0.0350059	-0.450962	0.47186	NA	NA	NA	NA	-0.0359383	NA	NA	NA	-0.0218528	NA	NA	-0.56299
TOLB	2	kan_21	NA	-0.0335883	0.0892372	-0.164202	NA	0.0841216	0.350709	0.0397799	0.237265	0.0488161	0.0768618	0.0592223	0.10752	NA	0	-0.255013	-0.0744223	NA	0.0583789	0.0809911	NA	0.269694	0.115394	NA	NA	-0.149204	NA	-0.312575	NA	0.117016	NA	0.36669	0.0988215	-0.632823	0.491201	NA	NA	NA	NA	0.209374	NA	-0.56847	NA	0	NA	NA	-0.831433
TOLB	3	kan_21	NA	-0.123852	-0.339876	-0.10622	NA	-0.0232069	-0.0047143	0.123994	0.1193	0.0575556	0	0.204155	0.110791	NA	0.0659025	-0.173805	0.169491	NA	-0.0240945	-0.230485	0.0869015	0.188157	0.0913752	NA	NA	-0.22301	NA	0.267632	NA	0.158556	NA	0.323094	0.0439854	-0.542063	0.545208	NA	NA	NA	NA	-0.157953	NA	NA	NA	0.0390224	NA	NA	-0.715269
TOLB	4	kan_21	NA	-0.00599417	0.00679803	-0.143985	NA	-0.0265031	0.252434	0.120606	0.183334	0.0195954	0.10129	0.179011	0.196054	NA	-0.0640717	-0.0509564	-0.00102368	NA	0	-0.272098	0.0894453	0.200877	0.137051	NA	NA	-0.18044	NA	-0.0173615	NA	0.222257	0.0504495	0.398259	0.0781773	-0.211801	0.555002	NA	NA	NA	NA	0.205217	NA	NA	NA	0.00787093	NA	NA	-0.670006
TOLQ	1	kan_21	NA	NA	-0.0186265	0.11985	NA	-0.0815417	-0.359943	-0.0732045	-0.000949614	0.00592514	0.153454	0.0681541	0.0794422	NA	-0.0562269	0.0797996	0.192627	NA	-0.309847	NA	NA	-0.0118439	0.0846696	NA	NA	0.100771	NA	0.274094	NA	0.285994	NA	0.257904	-0.110414	-0.120228	0.213851	NA	NA	NA	NA	0.0478379	NA	NA	NA	0.0304964	NA	NA	-0.490701
TOLQ	2	kan_21	NA	NA	-0.239671	0.0449296	NA	-0.0398143	0.0467501	-0.140353	-0.00409108	0.125388	0.291715	0.0180812	0.00810937	NA	0.0149611	0	0.169994	NA	-0.0594001	-0.109248	NA	-0.021803	0.0504132	NA	NA	-0.194027	NA	0.493059	NA	0.0654461	NA	0.0760737	0.069498	-0.412043	0.196245	NA	NA	NA	NA	-0.181022	NA	-0.0408276	NA	-0.000116972	NA	NA	-0.136042
TOLQ	3	kan_21	NA	NA	0.0573246	0	NA	-0.110682	-0.205317	-0.108905	0.0302356	-0.0087157	0.0407188	-0.02021	0	NA	-0.0727908	-0.0824064	0.0596978	NA	-0.00133948	-0.157975	NA	-0.11146	-0.0443756	NA	NA	0.0543367	NA	0.499678	NA	0.0920267	NA	0.182245	-0.0480191	-0.30755	0.158881	NA	NA	NA	NA	0	NA	NA	NA	0	NA	NA	-0.598073
TOLQ	4	kan_21	NA	-0.0557814	0.0140302	0.0142302	NA	-0.0232118	-0.190343	-0.0771464	0.0224369	0.123984	0.201319	0.0675587	0.0232578	NA	0.113985	-0.103962	0.205065	NA	-0.184477	0	NA	-0.062532	0.163117	0.248742	NA	0.0277932	NA	NA	NA	0.0276946	NA	0.139799	0	-0.257883	0.199685	NA	NA	NA	NA	-0.151685	NA	0.104301	NA	-0.00642448	NA	NA	-0.377937
TONB	1	kan_21	NA	NA	NA	-0.146069	NA	-0.0376568	0.190806	-0.246954	0	0.492116	0.342872	-0.229749	-0.352123	NA	0.0985515	0.0493034	-0.498799	NA	0.0812981	-0.067791	NA	-0.161801	-0.219941	NA	NA	0.166213	NA	0.364485	NA	0.444475	NA	0.227391	-0.108379	NA	0.519224	NA	NA	NA	NA	0.0131547	NA	1.45882	NA	0.271407	NA	NA	-0.0878398
TONB	2	kan_21	NA	NA	0.171796	-0.107042	NA	0.128534	-0.0586348	0.109342	0.142363	0.570576	0.414101	-0.0119866	0	NA	0.180298	0.155561	-0.225081	NA	-0.339804	-0.0309038	NA	0.0166794	0	NA	1.98195	0.073756	NA	0.146314	NA	0.175705	NA	0	0.253798	0	0.384793	NA	NA	NA	NA	-0.297149	NA	NA	NA	0.0817413	NA	NA	-0.0385919
TONB	3	kan_21	NA	NA	NA	-0.120413	NA	-0.137684	0	-0.342589	0.0569189	0.510057	0.796779	-0.250525	-0.303457	NA	0.0719368	-0.0100258	-0.586016	NA	0.0667493	NA	-0.124427	-0.38897	-0.243647	NA	NA	0.208292	NA	0.0525534	NA	0.554144	NA	0.104954	-0.0378585	0	0.551586	NA	NA	NA	NA	0.200633	NA	NA	NA	0.222539	NA	NA	0
TONB	4	kan_21	NA	NA	0.0866549	-0.119037	NA	0.118437	-0.0225028	0.0193425	0.14895	0.465129	0.291899	-0.124897	-0.0874094	NA	0.0130291	0	-0.288106	NA	-0.615852	NA	NA	0.167649	-0.112216	NA	NA	0.0424029	NA	0	NA	-0.0806519	NA	-0.017803	0.252425	-0.103535	0.247374	NA	NA	NA	NA	-0.0296597	NA	NA	NA	0.0313692	NA	NA	0.183197
UVRA	1	kan_21	NA	-0.0995346	0.146013	0	NA	-0.00838295	0.0590609	-0.0757122	-0.0504125	0.117826	0.206118	-0.077188	-0.104255	NA	-0.0960627	0.108788	0.0391976	NA	-0.336556	NA	NA	-0.0399515	0	0.0895226	NA	0.0326265	NA	0.114526	NA	-0.0859104	NA	-0.0877552	-0.134588	0.196129	-0.217919	NA	NA	NA	NA	-0.201074	NA	3.25847	NA	-0.0475473	NA	NA	0.327828
UVRA	2	kan_21	NA	NA	-0.0594603	0.00481395	NA	-0.0285208	0.0533562	-0.00510981	-0.00298622	0.0204965	0.164636	-0.0330698	-0.030252	NA	0	-0.019545	-0.017711	NA	0	0.179905	NA	0.0524924	0.0407552	NA	NA	0.0218869	NA	-0.0316506	NA	-0.11101	NA	-0.218651	0.137209	0.244909	-0.0518795	NA	NA	NA	NA	0.043691	NA	NA	NA	0.0661087	NA	NA	NA
UVRA	3	kan_21	NA	0.0367476	0.233042	0.0278277	NA	0.0289124	-0.044186	0.0553195	0.0527788	0.269395	0.210492	0.062701	0	NA	-0.125219	0.145577	0.133718	NA	-0.305789	-0.509261	NA	0.0527076	0.148295	0	NA	-0.0193522	NA	0.249474	NA	-0.0115143	NA	-0.0510935	-0.0333257	0.418748	-0.128041	NA	NA	NA	NA	-0.118304	NA	2.67199	NA	-0.0938236	NA	NA	0.376117
UVRA	4	kan_21	NA	NA	NA	0	NA	-0.0103335	0	0	0.0103129	0	0.063098	-0.0415749	-0.0193731	NA	0	0.0104695	-0.00113864	NA	-0.0626626	0	-0.000791215	0.0356998	0.0147463	NA	NA	0.0304634	NA	0	NA	-0.108578	NA	-0.195471	0.0163732	0.212626	-0.136026	NA	NA	NA	NA	0.114226	NA	NA	NA	0.00750599	NA	NA	0.114209
VIAA	1	kan_21	NA	NA	0	-0.0168821	NA	0.0261908	0.454028	-0.0397967	-0.106185	-0.0813321	-0.0964839	-0.111049	-0.0969254	NA	-0.00786888	0.0198786	-0.0557942	NA	1.50871	0.0980154	NA	-0.0235107	-0.0174937	NA	NA	0.125434	NA	-0.370841	NA	-0.0701721	NA	-0.0653545	0.130363	-0.098087	-0.234292	NA	NA	NA	NA	0.0407885	NA	-0.480591	NA	-0.0624327	NA	NA	0
VIAA	2	kan_21	NA	NA	0.0636705	0.0759733	NA	0.0302505	-0.227551	-0.0276572	-0.00977197	0.0785924	0.192199	0.0855284	0.0903492	NA	0	-0.0900559	-0.0280234	NA	-0.122488	-0.00471636	NA	-0.00546603	0	NA	NA	0	NA	NA	NA	0	NA	-0.0731933	0.045655	0.200203	-0.0359811	NA	NA	NA	NA	0.0282457	NA	NA	NA	0	NA	NA	0
VIAA	3	kan_21	NA	NA	0.250746	-0.0794285	NA	0.120692	0.661713	-0.0332279	-0.0426256	-0.169347	-0.032269	-0.12379	-0.132372	NA	-0.0223733	-0.0655661	-0.123421	NA	2.05447	0.0545892	NA	-0.0565627	-0.0878538	NA	NA	0	NA	NA	NA	-0.103768	NA	-0.1304	-0.127128	0	-0.294527	NA	NA	NA	NA	0	NA	NA	NA	0.00155732	NA	NA	0.0506637
VIAA	4	kan_21	NA	0.0190335	-0.0138864	0.124405	NA	0	-0.225938	-0.0411106	-0.0178673	0.0415691	0.183547	0.0301503	0.0442937	NA	0.0885157	-0.00220503	-0.0307809	NA	-0.0773997	NA	-0.0723509	0	0	NA	NA	0.179877	NA	0.0601434	NA	-0.0390558	NA	-0.082448	0.0660012	0.166624	-0.0137833	NA	NA	NA	NA	0	NA	NA	NA	0.025701	NA	NA	-0.0889773
WZXE	1	kan_21	NA	0.0235705	-0.0730811	-0.00478986	NA	-0.0982795	-0.135911	0.0172534	-0.00743462	-0.178379	-0.160238	0.0454196	0.0697947	NA	0.0910181	-0.155304	0	NA	-0.209473	0.0665082	NA	0	-0.126994	0.151917	NA	-0.189633	NA	NA	NA	-0.141216	NA	-0.21686	0.111214	0	-0.151128	NA	NA	NA	NA	-0.0172735	NA	NA	NA	-0.0713962	NA	NA	-0.350782
WZXE	2	kan_21	NA	NA	-0.212731	-0.0424697	NA	0.0434825	-0.349042	0.0600453	0.0540414	-0.0707584	-0.0830353	0.234964	0.268374	NA	0.0766429	-0.157493	0.143333	NA	0.0775993	0.0216844	NA	0.0209511	-0.106215	NA	NA	-0.221252	NA	NA	NA	-0.320051	NA	-0.308901	0.136298	-0.036758	-0.0776561	NA	NA	NA	NA	-0.0620226	NA	NA	NA	-0.0434491	NA	NA	-0.39694
WZXE	3	kan_21	NA	0.00481879	-0.146111	-0.00808724	NA	-0.00305515	-0.0696726	0.0455515	0.00817425	-0.0968057	-0.157589	0.0534339	0.0471935	NA	0.15543	-0.169318	0.0420569	NA	-0.345647	0	-0.0648489	0	-0.0418723	NA	NA	-0.190654	NA	-0.0732976	NA	-0.0740354	NA	-0.0783833	0.221603	0	-0.0642396	NA	NA	NA	NA	-0.0608533	NA	NA	NA	-0.000354465	NA	NA	-0.211393
WZXE	4	kan_21	NA	0.0473467	-0.0481508	-0.107812	NA	0.208708	-0.0816776	0.0869763	-0.0420312	-0.000409501	-0.164721	0.211069	0.265227	NA	0.102074	-0.151822	0.114531	NA	0.283233	NA	0.24907	0.211708	-0.00155954	NA	NA	-0.205306	NA	-0.0700131	NA	-0.173058	NA	-0.200662	0.0212763	-0.247294	-0.0321598	NA	NA	NA	NA	0.0844729	NA	NA	NA	-0.0816763	NA	NA	-0.17065
WZZE	5	kan_21	-0.447682	NA	0.0351225	0.387344	NA	-0.212544	-0.0940899	-0.0974992	-0.0464185	-0.279101	-0.420282	-0.314672	-0.297636	NA	-0.502263	-0.310311	-0.276003	NA	0.280636	NA	NA	-0.00308275	0.0243703	0.34342	NA	0.0268844	NA	-0.82523	-0.426094	0.326182	NA	-0.247848	0.368341	NA	0.518528	-0.64055	NA	NA	NA	0.13732	NA	0.423211	0.387049	0.113337	NA	NA	0.0106337
WZZE	6	kan_21	NA	NA	-0.026926	-0.00258155	-0.114819	-0.0576961	0.152331	0.0254098	-0.0407193	-0.0713372	0.143124	-0.496575	-0.425056	NA	-0.296059	0.171104	0.392231	NA	0.425005	0.00405637	NA	-0.0536514	-0.0915764	-0.0471433	NA	0.0608527	0.258757	-0.296613	NA	0.124371	NA	-0.145131	-0.184712	NA	-0.0404582	-0.0675789	-0.25494	NA	NA	0.157795	NA	NA	NA	-0.0669949	NA	-0.187842	-0.00412506
XERD	1	kan_21	NA	NA	-0.0764539	0.0273979	NA	-0.119979	-0.00198266	0.00939554	-0.0965419	0.082373	-0.0488153	-0.0862995	-0.00305083	NA	0.123319	-0.0255316	-0.0247892	NA	0.241064	-0.0571309	0.0282112	0.0303283	0.0203654	0.112397	NA	0.10952	NA	0.0429952	NA	0.0326949	NA	-0.0825422	0.0379721	0.154487	-0.00952997	-0.285624	NA	NA	NA	0.120881	NA	0	NA	0.022708	NA	NA	-0.0619146
XERD	2	kan_21	NA	NA	-0.0486808	0.010079	NA	-0.0316328	0.577472	-0.018555	0.000524006	0.179762	0.186946	-0.0405103	-0.0631399	NA	0.0146057	-0.0151979	-0.0132843	NA	1.3611	0.147392	0.0124204	-0.0867492	-0.161428	-0.124976	NA	-0.0370813	NA	0.0966235	NA	0.0833115	NA	0.0243052	-0.207535	-0.277963	1.04096	NA	NA	NA	NA	0	NA	NA	NA	-0.0294697	NA	NA	0.0114862
XERD	3	kan_21	NA	0.0281583	0.0851135	-0.00500832	NA	-0.00346613	-0.0560983	0	-0.0273718	0.0670002	0	-0.060535	-0.0115733	NA	0	-0.00659197	-0.00514993	NA	0	-0.0827505	-0.0696803	0.0171246	0.0504645	NA	NA	NA	NA	0.0110828	NA	-0.0658408	NA	-0.0299129	0	0.0050453	0.00656267	NA	NA	NA	NA	0.247204	NA	NA	NA	0.134679	NA	NA	-0.0547818
XERD	4	kan_21	NA	NA	0.0898344	-0.0501418	NA	-0.124143	0.511994	0	0	0.223363	0.104786	-0.151527	-0.13543	NA	-0.0749879	-0.058498	-0.0390778	NA	1.17884	0.0895969	-0.239902	-0.0823687	-0.0266048	-0.213729	NA	-0.0874655	NA	0.00852351	NA	0.12726	NA	0.154203	-0.206776	-0.378253	0.797797	NA	NA	NA	NA	0	NA	NA	NA	-0.105275	NA	NA	0.150818
YBAB	1	kan_21	NA	NA	NA	-0.226928	NA	-0.160836	0.0469753	-0.0066085	-0.093778	0.110643	0.21388	0.202465	0.218489	NA	-0.0882704	0.0748942	0	NA	0.239118	-0.185177	NA	-0.187855	-0.263375	NA	NA	-0.36435	NA	0.519003	NA	0.234135	NA	0.176095	-0.0843238	-0.407515	0.723194	NA	NA	NA	NA	0.149099	NA	NA	NA	-0.0486141	NA	NA	0
YBAB	2	kan_21	NA	-0.559548	0	-0.0350433	NA	-0.124778	0.0979353	-0.131773	0.0135611	0.0673415	0.386431	0	0	NA	0	-0.0151652	-0.132775	NA	-0.195392	0.145752	-0.162409	-0.149994	-0.292491	NA	NA	0.127601	NA	0.46753	NA	0.101343	NA	0.24915	-0.376166	NA	1.37825	NA	NA	NA	NA	0.0602667	NA	NA	NA	-0.00436324	NA	NA	0.324468
YBAB	3	kan_21	NA	-0.334396	-0.180082	-0.276201	NA	-0.0799526	-0.0603597	-0.0898038	-0.134082	0.0254739	0.0136931	0.144447	0.0687929	NA	-0.0423692	0.0268945	-0.0260327	NA	0.174474	-0.0175313	0.122508	-0.170712	-0.313312	NA	NA	0.112654	NA	0.436336	NA	0.104476	NA	0.216353	-0.252954	-0.415778	0.678581	NA	NA	NA	NA	0	NA	NA	NA	-0.0152241	NA	NA	0.0872193
YBAB	4	kan_21	NA	-0.851573	-0.152836	0.0254623	0	-0.104564	0	-0.0839875	0	0.121983	0.338516	0.107199	0.223262	NA	0	0.0313825	-0.0914506	NA	-0.340664	-0.0739964	NA	-0.149346	-0.198704	NA	NA	0.0651995	NA	0.304597	NA	0.142852	NA	0.365138	-0.109742	-0.68923	1.48571	NA	NA	NA	NA	-0.0172511	NA	NA	NA	-0.100543	NA	NA	0.1711
YBFE	1	kan_21	NA	NA	-0.101759	-0.0958499	NA	0.088522	0.0852221	0.123679	-0.10912	0.138741	0.202618	-0.0772498	-0.091171	NA	-0.515936	0.474906	0.204694	NA	0.416495	-0.217795	0	-0.0211021	-0.064379	-0.178387	NA	-0.0466951	NA	0.256505	NA	0.256816	NA	0.212849	-0.399128	-0.148491	0.231889	0.0573092	NA	NA	NA	0.151108	NA	-0.395009	NA	-0.161459	NA	NA	0.618348
YBFE	2	kan_21	NA	0	-0.393679	-0.0311955	NA	0.125269	-0.19406	0.726456	-0.0278127	0	-0.0751711	0.268213	0.299856	NA	0.601123	-0.074828	0.344029	NA	1.21799	0.113486	0.222307	0.868342	0.10303	NA	NA	-0.341792	NA	-0.765711	NA	-0.265265	NA	0.274088	0.370376	NA	0.328563	NA	NA	NA	NA	0.0520504	NA	NA	NA	-0.531527	NA	NA	0
YBFE	3	kan_21	NA	0.134711	0	-0.167383	NA	0.149013	0	0.0342777	-0.166477	0.0445419	0.134269	-0.21307	-0.188144	NA	-0.553239	0.405247	0.103115	NA	0.51684	-0.342249	-0.107366	-0.125846	-0.178395	NA	NA	NA	NA	0	NA	0.23188	NA	0.100265	-0.432024	-0.459589	0.0843255	NA	NA	NA	NA	0.429415	NA	NA	NA	-0.120873	NA	NA	0.884331
YBFE	4	kan_21	NA	0	-0.475533	-0.00880856	-0.0324391	-0.0134684	0.0152888	-0.111642	-0.00398814	-0.170462	-0.0681196	-0.0529907	-0.00226629	NA	0.057983	0.0109067	0.00290726	NA	0.53204	-0.231883	NA	0	-0.0235035	NA	NA	-0.0866289	NA	-0.149171	NA	0.0219347	NA	0.165185	-0.0151063	-0.256833	-0.0845908	NA	NA	NA	NA	0.248994	NA	NA	NA	-0.0868637	NA	NA	0.172189
YCHO	1	kan_21	NA	-0.219465	-0.0412749	-0.0444202	NA	-0.11158	0.218295	0.0348833	-0.046861	0.0525171	-0.0308461	0.0704544	0.0419306	NA	0	0.00641021	-0.154254	NA	0.331483	NA	NA	0	0.0071296	NA	NA	-0.0778941	NA	0.149956	NA	-0.0972621	NA	0.0668293	-0.157869	0	0.78423	NA	NA	NA	NA	0.049628	NA	NA	NA	-0.122923	NA	NA	0.00886563
YCHO	2	kan_21	NA	NA	0.00856181	0.0571562	NA	-0.108429	0	0.117844	-0.0368858	0.0808612	0	-1.46515	-1.36389	NA	-0.0322583	0.514768	0.770205	NA	-0.249918	0.231675	NA	0.178447	0.267749	NA	-0.615193	-0.207704	NA	0.547214	NA	0.130391	NA	0.560267	-0.0576007	-0.528149	0.750822	NA	NA	NA	NA	-0.34405	NA	NA	NA	-0.130807	NA	NA	0.00418322
YCHO	3	kan_21	NA	NA	-0.184515	0	NA	-0.162835	0	0.0141171	-0.00209598	0.0284381	-0.00697905	0.133654	0.0602822	NA	0	0.0201929	-0.138033	NA	0	NA	NA	-0.016708	-0.0865032	NA	NA	-0.174631	NA	0.104133	NA	-0.0661196	NA	0.0899951	-0.176499	0	0.791299	NA	NA	NA	NA	0.0319106	NA	NA	NA	-0.130506	NA	NA	0.130857
YCHO	4	kan_21	NA	NA	-0.252065	0	NA	-0.169014	0.00350885	0.109954	-0.0945596	0.107035	0	-1.49398	-1.31523	NA	-0.130701	0.427018	0.724704	NA	-0.0460502	NA	NA	0.145987	0.0920421	NA	NA	-0.258988	NA	0.464023	NA	0.0147643	NA	0.489273	-0.0917208	-0.412491	0.703786	NA	NA	NA	NA	0	NA	NA	NA	-0.052434	NA	NA	0.155609
YDGA	1	kan_21	NA	NA	NA	0.169258	NA	-0.00587556	-0.118416	-0.00839801	-0.00931357	-0.192225	-0.187563	0.145765	0.130287	NA	0	0.107127	0.238309	NA	0.0552544	0	NA	-0.0741622	0.00199088	NA	NA	-0.14199	NA	-0.258836	NA	0.150753	NA	-0.222171	0.143826	0.466508	-0.0264038	NA	NA	NA	NA	-0.0127607	NA	NA	NA	0	NA	NA	-0.0913321
YDGA	2	kan_21	NA	NA	0.157979	0.108224	NA	0.0030434	-0.234552	-0.0179888	0.0951906	0.0904124	0.0196639	0.0142846	-0.0223769	NA	-0.066474	0.303584	0.0474856	NA	-0.604549	NA	NA	-0.075855	-0.0426104	NA	NA	0.067339	NA	-0.0555923	NA	0.0895156	NA	0	-0.104138	0.0523332	0.296257	NA	NA	NA	NA	-0.159802	NA	NA	NA	0.031806	NA	NA	-0.0282131
YDGA	3	kan_21	NA	-0.14377	-0.404553	0.177665	NA	0.0885139	0	-0.109079	-0.203319	-0.0115365	0.107725	0.166739	0.0938042	NA	-0.0304704	0.250168	0.348981	NA	-0.339911	-0.00808306	-0.122209	-0.0785766	0.0785547	NA	NA	-0.120046	NA	0.373177	NA	0.045146	NA	-0.400838	-0.0582663	0.166652	-0.110143	NA	NA	NA	NA	-0.239436	NA	NA	NA	-0.131875	NA	NA	-0.0197992
YDGA	4	kan_21	NA	NA	0.215543	0.0129764	NA	-0.0783493	-0.091444	-0.157072	0.0333959	0.26445	0.0651865	-0.102777	-0.0942377	NA	-0.176865	0.182034	-0.0695798	NA	0	NA	NA	-0.184195	-0.0668254	NA	NA	0.00161549	NA	0	NA	-0.0160996	NA	0.0356807	-0.323829	0.00772762	0.231465	NA	NA	NA	NA	-0.0251995	NA	NA	NA	0.00443616	NA	NA	0.0816636
YDHF	1	kan_21	NA	-0.11803	0	-0.0134677	NA	0	-0.193273	-0.00495123	-0.0790377	0.224381	0.173871	0	0	NA	-0.0750777	0.0553138	0	NA	-0.719955	NA	NA	0.0118696	0.0116831	-0.159068	NA	0.00416904	NA	0.224944	NA	-0.0259457	NA	0	-0.058261	-0.0472851	-0.116216	NA	NA	NA	NA	-0.0120213	NA	NA	NA	-0.0343538	NA	NA	0.412251
YDHF	2	kan_21	NA	NA	-0.139762	-0.00542173	NA	0	0.0718546	0.0142307	-0.0130769	0.510358	0.704544	-0.296432	-0.249156	NA	-0.66121	0.340593	0.497252	NA	-0.218735	-0.255146	NA	-0.0733741	0.0192565	NA	NA	-0.103565	NA	NA	NA	-0.0145028	NA	0.246286	-0.15792	-0.42614	-0.739902	NA	NA	NA	NA	0	NA	NA	NA	-0.0285256	NA	NA	0.557884
YDHF	3	kan_21	NA	0	0.33495	-0.0302691	NA	-0.00379215	-0.0934844	0.04389	-0.103323	0.274562	0.230043	0.105329	0	NA	0	0.147068	0.0784791	NA	-0.531091	NA	NA	-0.240006	-0.00733375	-0.352833	NA	-0.00548687	NA	0.200608	NA	-0.00540879	NA	-0.105321	-0.13848	0.385214	0	NA	NA	NA	NA	-0.0716331	NA	NA	NA	0.0201429	NA	NA	0.378787
YDHF	4	kan_21	NA	-0.440702	0.103168	-0.00137812	NA	-0.0425143	0.138056	0.0241019	0.0229907	0.435251	0.645164	-0.402667	-0.318958	NA	-0.588841	0.33052	0.398255	NA	0.146544	NA	0.106501	-0.0256863	-0.00205611	NA	NA	-0.0483375	NA	0.389909	NA	0.00650079	NA	0.263738	-0.0713921	-0.676532	-0.82874	NA	NA	NA	NA	-0.00316121	NA	NA	NA	-0.137823	NA	NA	0.5131
YEAY	1	kan_21	NA	NA	-0.0971508	-0.0517553	NA	0.204053	0.0319213	-0.00416978	0.0207012	0.115986	0.0514773	0.331732	0.376275	NA	0.140533	0.0392995	0.21986	NA	-0.340427	0.0390762	0.201219	0.0201241	0.14028	0.0102296	NA	-0.152491	NA	0	NA	-0.0074562	NA	0.039116	-0.219437	0.120081	-0.0906707	-0.364201	NA	NA	NA	-0.280487	NA	2.85879	NA	-0.0600004	NA	NA	-0.168513
YEAY	2	kan_21	NA	0	0.00673558	0.0306236	NA	0.270589	-0.288022	0	0.0526513	-0.00735273	0.0278002	0.210275	0.212555	NA	0.0382768	0.0765348	0.344962	0.0760005	-0.424488	-0.000597218	0.0830302	0.00421835	0.114449	NA	NA	-0.161382	NA	0.154056	NA	-0.0600001	NA	-0.155007	-0.00996231	0.251505	-0.0255501	NA	NA	NA	NA	-0.115868	NA	NA	NA	-0.0429083	NA	NA	-0.132084
YEAY	3	kan_21	NA	-0.165906	-0.066786	-0.10822	NA	0.328197	0.383527	-0.176197	-0.0189847	0.157082	-0.00186208	0.237651	0.380561	NA	0.0968238	-0.0746074	0.133261	NA	0.135698	0.134714	0.250788	0.0615281	0.0355546	NA	NA	NA	NA	-0.0256266	NA	-0.169822	NA	0.0597035	-0.189045	0.000748665	-0.23713	NA	NA	NA	NA	-0.0535253	NA	NA	NA	-0.0425324	NA	NA	-0.232049
YEAY	4	kan_21	NA	NA	0	0.0584123	NA	0.226137	-0.180834	-0.0282853	0	0.0912246	0.0831175	0.206003	0.26005	NA	0.0695461	0.0413679	0.339117	NA	0.182295	-0.267709	NA	0.010713	0.237607	0.586766	NA	-0.0448546	NA	0.0225986	NA	0.0621521	NA	-0.283709	-0.0432999	0.201116	0	NA	NA	NA	NA	-0.295711	NA	NA	NA	-0.0124988	NA	NA	-0.261603
YECN	5	kan_21	0.337916	NA	0.0893639	-0.0164188	NA	0.503925	-0.261988	-0.0297388	-0.107284	0.116797	0.441227	0.214429	0.372324	NA	0.209954	0.174426	0.608794	NA	-0.55284	NA	NA	0.043466	0.263782	-0.138422	NA	0.138096	NA	0.499127	0.524552	-0.0818762	NA	0.412615	0.112492	NA	-0.392951	0.311713	NA	NA	NA	-0.636576	NA	-0.626807	-0.0863566	0.0876664	NA	NA	-0.317679
YECN	6	kan_21	NA	NA	0.573943	0.502755	0.487983	0.0727455	-0.0900161	-0.171373	-0.0233676	-1.28198	-1.29928	0.422182	0.471602	NA	0.496887	-1.81122	-2.58606	NA	-0.307431	0.228128	NA	0.368297	0.456255	0.640572	NA	0.403627	-0.00312311	-1.41799	NA	-0.386073	NA	-0.16557	0.581982	NA	-0.561597	0.377492	0.945584	NA	NA	0.103573	NA	NA	NA	0.348651	NA	-0.376624	-1.66087
YECN	7	FRT_21	-0.0661299	0.25211	0.0809083	0.140831	-0.0769274	0.00372328	0.116226	0.084494	-0.0302335	-0.0420308	0.0371615	0.184169	0.212808	NA	0.0985409	0.180464	0.17816	NA	8.52254e-05	0.109694	NA	0.00456175	0.124747	0.154884	NA	0.179991	NA	0.369443	NA	-0.524426	-0.0107496	0.102173	0.240608	NA	-0.0883984	-0.0593016	NA	NA	NA	0.0395499	-0.983277	-0.202864	-0.327413	0.14509	-0.0695984	-0.152903	-0.358381
YECN	8	FRT_21	0.15867	NA	0.0217657	-0.108186	0.192361	-0.0386507	0.0411563	-0.0563702	0.00124884	-0.554675	-0.638324	-0.0688894	-0.104608	0.117616	-0.132498	-0.294055	-0.183875	-0.0704228	0.183147	0.160987	NA	-0.106776	-0.276253	0.0877511	NA	0.0445931	NA	-0.801862	NA	0.263907	0.247172	-0.130326	-0.0491667	NA	0.475863	NA	0.024574	NA	NA	0.00884958	0.825194	-0.23594	0.45345	-0.0648507	0.469904	0.150025	-0.00904909
YECN	9	End	-0.105263	-0.0767416	-0.125992	-0.0082298	-0.285112	-0.0977746	-0.00425977	0.0288635	-0.00867042	-0.0567289	-0.0630386	-0.0143912	-0.0603531	-0.15174	-0.0642487	-0.0693995	-0.0419533	-0.136333	0.0628934	NA	NA	-0.10216	0.045696	0.0330356	NA	0.121342	NA	-0.109189	NA	0.0854071	NA	-0.0760567	-0.0110718	NA	0.411633	-0.469149	-0.0336535	0.0502595	NA	0.0819518	0.287569	NA	0.335044	-0.038504	NA	NA	0.342989
YECN	9	Extended	0.0757634	-0.0139727	-0.075607	0.0082298	-0.0867979	-0.0285048	-0.035488	-0.0175419	-0.0455029	-0.11689	0.0187792	-0.14223	-0.0978047	-0.0405918	0.0250142	-0.11289	-0.065343	0.025299	-0.0894163	NA	NA	-0.0423319	-0.045696	0.101917	NA	0.0784901	NA	-0.0475698	NA	-0.0476349	NA	-0.0240056	0.0789278	NA	0.125548	-0.489689	-0.210152	-0.0502595	NA	0.00985566	0.180502	NA	0.202174	0.00827228	NA	NA	0.0840134
YECN	9	Front	0.304061	0.153088	0.345797	0.0480037	-0.125602	0.290702	-0.183886	-0.0548048	-0.102087	0.13204	0.20757	0.178622	0.171079	0.0386374	0.343568	0.0291285	0.464461	-0.0705983	-0.425024	NA	NA	9.05149e-05	0.179416	-0.0265686	NA	-0.230255	NA	0.105772	NA	0.0476349	NA	0.477876	-0.192856	NA	-0.168496	0.556256	2.76868	3.30622	NA	-0.356367	-0.280929	NA	-0.137918	-0.000587491	NA	NA	-0.0840134
YECN	9	kan_21	-0.0885175	0.299892	0.0107554	0.122352	0.285886	0.0146316	0.0551379	0.0536865	0.00867042	-0.0348727	-0.111413	0.126371	0.151871	-0.00455118	0.282741	-0.0291285	0.0340664	0.028876	0.198718	NA	NA	0.104217	0.0876047	-0.0484249	NA	0.108162	NA	0.0302224	NA	-0.456009	NA	0.13294	0.107283	NA	-0.125548	0.126997	-0.304562	-0.5006	NA	0.112734	-0.289005	NA	-0.268586	0.0247603	NA	NA	-0.234009
YECN	9	No_FRT	-0.0665324	-0.175281	-0.165194	-0.0214348	0.00787672	0.373236	0.0290548	-0.0909832	-0.0169035	0.195743	0.181861	0.121797	0.122204	-0.0315659	0.179355	-0.111054	0.512532	-0.110206	-0.323509	NA	NA	0.064738	0.123605	-0.124913	NA	-0.380884	NA	-0.0302224	NA	0.0597172	NA	0.340531	-0.272073	NA	-0.254823	0.220678	2.52884	3.10381	NA	-0.146716	-0.160304	NA	-0.154622	-0.195614	NA	NA	-0.119184
YECN	10	End	0.00364092	NA	0.0288862	-0.0195246	-0.0177909	-0.0190201	0.0222516	0.00429426	0.0349932	-0.0376703	-0.0510527	-0.034444	-0.0153354	NA	-0.0176761	-0.0331602	-0.0480496	0.175001	-0.0467164	0.0125101	NA	0.00728481	0.0648503	-0.000774182	NA	-0.0983869	NA	-0.299045	NA	0.14935	NA	-0.0716912	0.027063	NA	0.486195	-0.0871769	0.0844572	0.469604	0.634909	-0.0235439	-0.053526	NA	0.166105	-0.00168394	NA	0.0393804	0.196879
YECN	10	Extended	-0.201947	NA	0.171843	0.139987	-0.00847675	0.0181747	-0.0997948	-0.00429426	0.0188287	0.0989118	0.0179869	2.05673e-05	0.0520984	NA	0.0529027	0.075645	-0.00661455	-0.0804427	-0.00678805	0.0791793	NA	-0.0623449	-0.0373584	0.0584135	NA	0.0950892	NA	0.132022	NA	-0.275655	NA	0.0745014	0.123042	NA	-0.151834	0.0140507	0.157523	0.0669253	-0.00352121	-0.0669539	0.0232449	NA	-0.176505	0.0196151	NA	-0.235097	-0.106975
YECN	10	Front	0.088109	NA	0.248734	0.230044	-0.0523212	0.153542	-0.230514	-0.0406034	-0.0467996	-0.105476	-0.100317	0.123828	0.130925	NA	0.39752	0.053852	-0.265202	0.509212	-0.3263	-0.0127022	NA	0.180819	0.54364	0.425966	NA	0.0116777	NA	0.114941	NA	-1.05124	NA	-0.0514388	0.341573	NA	0.0554851	0.229189	0.395972	-1.02355	-1.62947	-0.035271	0.00461683	NA	-1.11345	0.0249599	NA	-0.89092	0.371516
YECN	10	kan_21	-0.17444	NA	-0.0372043	0.0610856	0.132146	-0.0349338	-0.000191839	0.00848446	-0.0188287	-0.0858423	-0.105295	-0.0715318	-0.0264956	NA	0.0176761	-0.0494504	-0.0966107	0.163476	0.0341156	-0.0592509	NA	0.00897018	0.0185222	0.120881	NA	0.0759069	NA	-0.12877	NA	-0.140992	NA	0.0428726	0.0357348	NA	-0.042065	-0.264338	-0.103947	-0.456326	0.341827	-0.0660902	-0.0815191	NA	-0.124129	0.0108798	NA	-0.0393804	-0.297014
YECN	10	No_FRT	0.0319978	NA	0.133937	0.0284143	-0.130047	0.386657	-0.202624	-0.0776931	-0.083262	0.256518	0.275674	0.228614	0.226148	NA	0.221721	0.0331602	0.613327	0.17923	-0.458754	-0.0374953	NA	0.0896665	0.305994	-0.0414064	NA	-0.450883	NA	0.0451393	NA	0.00451641	NA	0.381689	-0.102582	NA	-0.109834	0.719196	1.79222	3.40821	1.62377	-0.274962	-0.0880876	NA	-0.302747	-0.079235	NA	-0.641658	-0.55982
YFED	1	kan_21	NA	-0.137099	-0.0698731	-0.034874	NA	0.000621568	0.258974	0.10628	-0.0474552	-0.510697	-0.207311	-0.695693	-0.614415	NA	-0.616666	-0.209019	0.20491	NA	0.694787	NA	NA	0.0011172	0	NA	NA	0.0633307	NA	-0.722574	NA	-0.19639	NA	-0.281755	-0.029966	-0.0157679	-0.257716	NA	NA	NA	NA	0.0210747	NA	-0.155436	NA	-0.0491283	NA	NA	-1.01462
YFED	2	kan_21	NA	NA	-0.255087	0.0642491	NA	-0.0401604	-0.100176	0.121248	-0.0451767	-0.23805	-0.322776	0.125051	0.0664712	NA	0.0558101	-0.041281	0.08319	NA	-0.0850142	0.0287718	NA	0.0761503	0.133306	NA	NA	0	NA	-0.301911	NA	-0.00500209	NA	-0.0100992	0.239495	0.0606212	0.166224	NA	NA	NA	NA	0.0689768	NA	0.0350313	NA	0.0731371	NA	NA	0.0285329
YFED	3	kan_21	NA	-0.393242	-0.473057	0.0439396	NA	-0.00556505	-0.0708383	0.160341	-0.0150271	-0.418215	-0.153697	-0.594582	-0.5649	NA	-0.478105	-0.0696809	0.287871	NA	-0.449746	0.166029	NA	0.058991	0.0949455	NA	NA	0.0409426	NA	-0.965856	NA	-0.256765	NA	-0.288883	-0.0128784	-0.0681288	-0.201644	NA	NA	NA	NA	0.108009	NA	NA	NA	-0.0218403	NA	NA	-1.20127
YFED	4	kan_21	NA	0.0418291	-0.152049	0	NA	0.00333169	0.0203389	0.0770166	-0.112174	-0.233358	-0.341139	0.0913203	0.00186796	NA	0.0483673	0.0531633	0.0394272	NA	0.0803942	0.0329195	NA	0.0714341	0.127953	0.0346602	NA	-0.00832764	NA	NA	NA	-0.117399	NA	-0.0965703	0.121974	0.148879	0.0902408	NA	NA	NA	NA	0.136497	NA	-0.0552363	NA	0.0611253	NA	NA	-0.0770335
YGFB	5	kan_21	-0.0494537	NA	-0.137573	-0.000103115	NA	-0.0348503	-0.0591383	-0.00602355	0.00606116	-0.0126256	-0.147135	-0.140598	-0.0713363	NA	-0.231015	0.129757	-0.0142896	NA	0.606477	NA	NA	-0.125396	-0.0364506	0.0989667	NA	0.106601	NA	0.403902	0.354671	-0.0651667	NA	0.00198476	-0.0221371	NA	0.244107	-0.29547	NA	NA	NA	-0.0815342	NA	3.4389	0.0679319	-0.00297935	NA	NA	0.0797144
YGFB	6	kan_21	NA	NA	-0.193555	-0.0470473	-0.187822	0.229752	0.0147263	-0.0103167	-0.00773339	-0.0642696	-0.0522323	-0.0345332	0.00740247	NA	0.0333495	0.0498933	0.315553	NA	0.156109	-0.00491189	NA	0.0354379	0.0313815	-0.0981647	NA	-0.0494223	0.0392251	-0.0334601	NA	0.145232	NA	0.167626	0.0157758	NA	0.218433	0.143417	-0.237042	NA	NA	-0.128184	NA	NA	NA	-0.0354202	NA	0.057509	0.201403
YGFB	7	FRT_21	0.086428	0.105787	-0.142487	-0.0142921	-0.0292615	-0.0462894	-0.157297	-0.144502	-0.0908183	0.239006	0.117682	-0.0721367	-0.0385679	NA	0.00758054	0.119215	0.00601118	NA	-8.52254e-05	0.0180529	NA	-0.0127016	0.002039	-0.147391	NA	0.029224	NA	0.00567243	NA	-0.172947	-0.149234	0.070079	-0.150759	NA	0.0382006	0.323103	NA	NA	NA	-0.251222	0.15129	5.59725	0.369384	-0.0123034	-0.122565	0.171658	-0.0798826
YGFB	8	FRT_21	-0.255796	NA	-0.0243343	0.122776	-0.302877	0.0445374	0.218584	0.149219	0.067747	0.563807	0.518258	0.263183	0.30973	-0.027065	0.42164	0.473275	0.0209832	0.153895	-0.0407856	-0.117204	NA	0.0973768	0.275791	-0.0866703	NA	-0.0123094	NA	0.50677	NA	-0.581626	-0.23864	0.147783	-0.00320665	NA	-0.167628	NA	0.948271	NA	NA	-0.0516157	-0.815087	4.7319	-0.521658	0.206505	-0.552311	-0.457811	-0.252157
YGFX	1	kan_21	NA	NA	0.0483725	0	NA	0.0424368	0.152533	0.0388455	0	0.00852455	-0.0623576	-0.0639383	-0.00908839	NA	0	-0.0201981	-0.076871	NA	-0.303336	0.240012	-0.00701105	0.0963475	0.0056469	-0.101528	NA	0.124832	NA	-0.068939	NA	-0.0755933	NA	0	-0.0594299	-0.0310706	-0.132696	0.00174351	NA	NA	NA	0.115506	NA	0.0714523	NA	-0.0522048	NA	NA	-0.00723829
YGFX	2	kan_21	NA	NA	0.0231255	0.0821842	NA	0.0971567	0	-0.040638	0.0870685	0.163928	0.469276	-0.0185479	-0.0406799	NA	0.0305692	-0.0447419	0	NA	0	-0.0432286	NA	0.0343573	0.125898	NA	NA	0.144287	NA	NA	NA	-0.00554509	NA	0.0878452	-0.0869617	0.210488	-0.227319	NA	NA	NA	NA	0.0182655	NA	NA	NA	0.0181283	NA	NA	0.118371
YGFX	3	kan_21	NA	0	0.000662319	-0.0158801	NA	0.118534	0.286009	0.00476401	0.0367704	-0.0245744	-0.0962267	-0.10949	-0.0653465	NA	0.0148625	-0.107748	-0.14449	NA	0.467971	0.1755	0.145872	0.0508496	0	NA	NA	NA	NA	-0.0693021	NA	-0.085759	NA	0	0.0175956	-0.116523	-0.299074	NA	NA	NA	NA	0.16618	NA	NA	NA	-0.00457723	NA	NA	0.105251
YGFX	4	kan_21	NA	0	0.154856	0.13792	NA	0.0445687	0	0	0.131408	0.125009	0.394597	-0.0459235	-0.0267847	NA	0	0	-0.0181098	NA	0	NA	0	0.0531409	0.19069	NA	NA	0.196512	NA	-0.108899	NA	0.042834	NA	0	0.0429349	0.0369553	-0.181786	NA	NA	NA	NA	0.0858516	NA	NA	NA	0	NA	NA	0
YHDP	1	kan_21	NA	NA	NA	0.531023	NA	-0.0942199	-0.584328	-0.144106	-0.0736269	0.241279	0.25352	0.171427	0.189536	NA	-0.0184018	0	-0.0323991	NA	-0.153896	-0.0134827	NA	0.251416	0.292283	NA	NA	-0.234804	NA	-0.0129657	NA	0.137558	NA	-0.152193	0.718832	0.534095	0.1524	NA	NA	NA	NA	-0.130792	NA	NA	NA	0.0906269	NA	NA	-0.300708
YHDP	2	kan_21	NA	NA	0.0910373	0.042089	NA	0.00528127	-0.261184	0.0473344	0.00246367	0.139524	0	0	-0.00168603	NA	0.0076125	0.107495	0	NA	-0.180057	-0.0152907	NA	0	0	NA	NA	0.0760884	NA	0.0202418	NA	0.0175482	NA	-0.0518313	0.0975484	0.192553	-0.0272409	NA	NA	NA	NA	0	NA	NA	NA	0.0814605	NA	NA	NA
YHDP	3	kan_21	NA	0	0.00853796	0.511913	NA	-0.220742	-0.359771	-0.219638	-0.208828	0.104312	0.16352	0.133268	0.077862	NA	-0.0680932	-0.03903	-0.0744655	NA	-0.252279	-0.181284	0.0620172	0.186437	0.228212	NA	NA	0.0159276	NA	0.0350016	NA	0.124387	NA	-0.307678	0.446641	0.448347	0.173583	NA	NA	NA	NA	-0.0426271	NA	NA	NA	0.0277377	NA	NA	-0.219981
YHDP	4	kan_21	NA	NA	NA	0.0332023	NA	0.0331767	-0.125217	-0.0148088	0	0.145529	0.0628395	0.00149145	0	NA	0.0796615	-0.0348959	0	NA	-0.30827	0.0744758	0.0833571	0.0224664	-0.0105886	NA	NA	-0.0902569	NA	-0.0857408	NA	-0.0597691	NA	-0.0851358	-0.0149988	0.153259	-0.0467315	NA	NA	NA	NA	-0.0277461	NA	NA	NA	0.00492534	NA	NA	-0.0816079
YHEV	1	kan_21	NA	NA	0	0.0487198	NA	0.145636	-0.0185072	-0.0258639	0.0901347	-0.172789	-0.0714001	0.097815	0.0720074	NA	0.00624001	0	0.161899	NA	0.235773	-0.0246688	0.134864	-0.00805854	0	0.179126	NA	0.0298377	NA	-0.139252	NA	0.0704002	NA	-0.160437	0	0.377022	-0.0357514	0.00345873	NA	NA	NA	-0.112839	NA	-0.368369	NA	0.0141439	NA	NA	0
YHEV	2	kan_21	NA	NA	0.0181665	0.136369	NA	-0.0927032	0.0731196	-0.146839	-0.114324	-0.0996757	-0.0187689	-0.18677	-0.167631	NA	-0.120748	0.102084	0.178455	NA	0.64475	-0.142142	NA	-0.159446	-0.165167	NA	NA	-0.0114556	NA	0	NA	0.0666981	NA	-0.27561	-0.0694493	0.263927	-0.054954	NA	NA	NA	NA	-0.0922841	NA	NA	NA	-0.02891	NA	NA	NA
YHEV	3	kan_21	NA	0.0341	0.0130967	0.0954692	NA	0.0846757	-0.0440497	-0.0475994	0.0393037	-0.059835	-0.062707	0.132562	0.119912	NA	0.0513481	0.0698896	0.198384	NA	0.0632788	0	0.189074	-0.0405169	0.0438488	NA	NA	NA	NA	-0.0350727	NA	0.193961	NA	-0.182146	0.0685466	0.243774	-0.0648334	NA	NA	NA	NA	-0.203942	NA	NA	NA	0.0293624	NA	NA	-0.0943704
YHEV	4	kan_21	NA	NA	NA	0.145698	NA	-0.0459983	0.327615	-0.134947	-0.0822708	-0.0597049	-0.0281931	-0.117857	-0.164911	NA	-0.107367	0.0942108	0.215311	NA	0.868382	-0.120574	0.0995656	-0.165016	-0.124382	NA	NA	-0.110629	NA	0.0343899	NA	0.137238	NA	-0.435397	0.013872	0.343854	0	NA	NA	NA	NA	0.158412	NA	NA	NA	0	NA	NA	0.270026
YIEP	1	kan_21	NA	NA	0.00838622	-0.0880585	NA	-0.0111241	0	-0.027883	-0.0167214	0.0864148	0	-0.302585	-0.234132	NA	-0.107169	-0.102662	-0.189655	NA	0.121208	0.175248	-0.186721	0	-0.0438169	0.021541	NA	-0.0669314	NA	-0.130775	NA	-0.0610261	NA	0.0366767	0.0116316	-0.0359235	-0.00600689	-0.268241	NA	NA	NA	0.180643	NA	-0.129007	NA	0.0029989	NA	NA	0.0264127
YIEP	2	kan_21	NA	NA	-0.0299592	0.00782885	NA	0.0897148	0	0.0775884	0.0930693	0.25826	0.0671546	-0.147181	-0.157895	NA	0	-0.0395825	-0.131232	NA	-0.114837	NA	NA	-0.00751556	0.00766549	NA	NA	0.106459	NA	0.00237412	NA	-0.0274235	NA	0.203101	0.0261943	-0.0943299	0.128633	NA	NA	NA	NA	-0.00164787	NA	-0.0836472	NA	0.0210384	NA	NA	-0.0837784
YIEP	3	kan_21	NA	0.0283228	-0.023876	0	NA	-0.0456219	0.00974575	0.0374149	-0.0175894	0.218886	0.185471	-0.22319	-0.206339	NA	-0.125365	0.0309851	-0.12676	NA	-0.190274	0.131667	0.106146	0.0194894	0.0300569	NA	NA	NA	NA	-0.0431861	NA	0.038585	NA	0.0306371	0.134148	-0.133537	-0.0326426	NA	NA	NA	NA	-0.00323131	NA	NA	NA	-0.0531621	NA	NA	-0.100899
YIEP	4	kan_21	NA	NA	0.0777662	-0.0677369	NA	0.0330347	-0.0198317	0.00345379	0.0836573	0.155544	0.15775	-0.201757	-0.190665	NA	-0.0719814	-0.110083	-0.154747	NA	0.023796	NA	NA	0.0185558	-0.00624119	NA	NA	0	NA	-0.082727	NA	-0.0211399	NA	0.133592	0.0156489	-0.164659	0.0501435	NA	NA	NA	NA	0.102753	NA	NA	NA	-0.00917192	NA	NA	-0.00510405
YNFN	1	kan_21	NA	NA	-0.0504271	0.0702473	NA	0.103477	-0.246438	0.0538626	0.0262489	-0.0478812	0	-0.0720384	-0.0700051	NA	-0.0158162	0.0501833	0.134841	NA	-0.448059	NA	NA	0.202251	0.256483	NA	NA	-0.133121	NA	0.0703277	NA	0.0250132	NA	-0.130183	0.0704831	0.148513	-0.0386633	NA	NA	NA	NA	0.00974401	NA	NA	NA	-0.0679365	NA	NA	0.0697707
YNFN	2	kan_21	NA	NA	0.00714808	-0.0345752	NA	0.0851726	-0.0454015	0.000425351	0.0409646	-0.00860739	-0.113163	-0.0287108	-0.0521012	NA	0.00735154	0	-0.0548278	NA	0	NA	NA	0.0125605	0	NA	NA	-0.0708715	NA	-0.0225181	NA	0.0521605	NA	0	0.11666	-0.0619756	-0.0947542	NA	NA	NA	NA	0.209449	NA	-0.210091	NA	0.0304119	NA	NA	0.0075063
YNFN	3	kan_21	NA	NA	-0.101737	-0.0622397	NA	0.0808045	-0.135301	0.0412137	0.0314622	0	0	-0.0749893	-0.0795238	NA	-0.0323951	0.062638	0.0687738	NA	-0.209894	0.179782	NA	0.184549	0.0878203	NA	NA	0	NA	0	NA	-0.0379604	NA	-0.1113	0.0697383	0.109884	-0.0373512	NA	NA	NA	NA	-0.00402866	NA	NA	NA	-0.0457318	NA	NA	-0.0719642
YNFN	4	kan_21	NA	NA	0.0912008	0.00788463	NA	-0.0244626	0	0	-0.0170436	0.0251093	-0.0929413	0.0542557	0.0522981	NA	-0.00154243	0.0760878	0	NA	-0.180008	NA	NA	0	0.0405047	NA	NA	-0.00541623	NA	0.0894639	NA	0.0251144	NA	-0.0535737	0.131155	0.052012	-0.0276965	NA	NA	NA	NA	0.0634763	NA	NA	NA	0.0276595	NA	NA	0.0153857
YPJD	1	kan_21	NA	NA	0.00981419	-0.0234987	NA	0	-0.163789	0.0605194	0.0304115	-0.135832	-0.130366	-0.0244283	-0.0275013	NA	0	0.0214739	0.128461	NA	-0.234059	0.0612645	NA	0	0.124861	NA	NA	0.0665538	NA	0.123689	NA	-0.0136225	NA	-0.136469	0.110047	0.306917	-0.306193	NA	NA	NA	NA	0	NA	-0.389951	NA	-0.032987	NA	NA	-0.0784593
YPJD	2	kan_21	NA	-0.138893	-0.0784987	0.0245535	NA	-0.0154658	-0.14531	0.0121864	-0.00354716	-0.149752	-0.256146	0.0728916	0.026001	NA	-0.0372956	0.0223263	0.181678	-0.0386202	-0.149219	-0.146351	-0.01899	-0.134459	-0.00141921	NA	NA	-0.0169672	NA	-0.11242	NA	0.012669	NA	-0.116939	0.0831028	0.214094	-0.139079	NA	NA	NA	NA	-0.0773743	NA	NA	NA	0.118277	NA	NA	-0.250555
YPJD	3	kan_21	NA	NA	-0.047253	-0.0333622	NA	0.119643	0	0.051619	0	-0.169053	-0.150223	-0.0573301	-0.0722024	NA	0.00590947	0	0.0844005	NA	0	0.0707269	NA	0.00867881	0.0948901	NA	NA	0.0132375	NA	NA	NA	-0.0590024	NA	-0.215873	0.0126519	0.37939	-0.391411	NA	NA	NA	NA	-0.00528784	NA	NA	NA	0.0416651	NA	NA	-0.00822795
YPJD	4	kan_21	NA	NA	0.13955	0.0143131	NA	0.0828584	0.0895216	-0.0159981	0.0239935	-0.265611	-0.174685	0.00780418	0.00152965	NA	-0.112156	-0.0698054	0.0842027	NA	-0.315421	0.177612	NA	-0.124091	-0.0521642	0	NA	0.0187874	NA	-0.0764698	NA	-0.0347048	NA	-0.00827812	-0.0355563	0.219869	-0.185483	NA	NA	NA	NA	-0.0514578	NA	NA	NA	0.0676594	NA	NA	-0.00424095
YRAP	1	kan_21	NA	NA	0.0788052	0.0497911	NA	-0.0662739	0.111542	0.091615	0.0749989	-0.1917	-0.210398	0.187601	0.170159	NA	-0.00171879	0.0774602	0.181492	NA	0.188002	0.206498	0.121633	0.091229	0.20431	0.282595	NA	-0.0464294	NA	-0.081261	NA	0.0619368	NA	-0.289363	0.076821	0.529431	0.0208844	0	NA	NA	NA	-0.134409	NA	-0.254925	NA	0.0876494	NA	NA	-0.0417874
YRAP	2	kan_21	NA	NA	0	0	NA	-0.0935346	-0.117333	0.0157504	-0.126101	-0.152343	-0.328722	0.1548	0.141335	NA	0.0131715	-0.0787714	0.135429	NA	0	0.0386396	NA	0	0.0204664	NA	0.111049	0	NA	-0.230026	NA	-0.0931537	NA	-0.101409	-0.0440115	0.218828	0	NA	NA	NA	NA	0	NA	NA	NA	0	NA	NA	-0.127564
YRAP	3	kan_21	NA	-0.0475012	0.0854871	-0.028815	NA	0	0.0594618	-0.0444792	0.0079861	-0.257544	-0.196253	0	0	NA	-0.00402109	-0.0720768	0	NA	0.0486375	0.180036	-0.00162365	-0.0221002	-0.00758196	NA	NA	NA	NA	-0.305691	NA	-0.0912395	NA	-0.222505	-0.00539692	0.155471	-0.187621	NA	NA	NA	NA	0.0854107	NA	NA	NA	0.083551	NA	NA	-0.0132101
YRAP	4	kan_21	NA	NA	0.304674	-0.134175	NA	0.167691	-0.339876	0.101409	0.125858	-0.211331	-0.238882	0.200882	0.18952	NA	0.135638	-0.0861794	0.169126	NA	0.222287	NA	NA	0	0.0760836	NA	NA	0.264842	NA	-0.365922	NA	-0.21055	NA	0.180403	-0.0915669	0.252724	0	NA	NA	NA	NA	-0.341669	NA	NA	NA	0.0245601	NA	NA	-0.658454
YRDD	5	kan_21	0.017702	NA	-0.214569	-0.0498964	NA	0.0938219	0.0722551	0.15404	0.124545	-0.899293	-0.775642	-0.842862	-0.711119	NA	0.141227	-0.164325	-0.0182459	NA	0.0232265	NA	NA	-0.0584418	-0.00452144	0.0963153	NA	-0.00710397	NA	-0.502537	-0.56084	0.110554	NA	-0.105164	-0.0016836	NA	-0.0106164	-0.0847336	NA	NA	NA	-0.0231165	NA	-0.975393	0.289725	-0.0726057	NA	NA	0.203488
YRDD	6	kan_21	NA	NA	0.0607943	-0.148734	0.0534951	0.165618	0.0602886	0.0253794	-0.356865	-0.130418	-0.196834	-0.247968	-0.18041	NA	-0.493635	0.237072	-0.0370435	NA	0.398215	-0.275472	NA	-0.0699352	-0.0643869	-0.328041	NA	0.0714261	-0.294255	0.401325	NA	0.0491225	NA	-0.299469	0.0494736	NA	0.487984	-0.0974966	-0.0340158	NA	NA	-0.0201158	NA	NA	NA	0.0486732	NA	0.0225476	0.422555
YRDD	7	FRT_21	-0.0494366	-0.249579	-0.0931474	-0.0295855	-0.182869	0.0740016	0.0987103	0.136199	0.00218386	-0.791085	-0.700837	-0.670849	-0.689178	NA	0.399815	-0.0277047	0.122404	NA	-0.0727755	0.083291	NA	0.0528014	0.093773	-0.00322066	NA	0.144417	NA	-0.456764	NA	0.133561	0.0238741	-0.0182211	0.261543	NA	-0.229527	-0.00656196	NA	NA	NA	0.0202404	0.641004	-0.930489	0.156532	-0.0634459	0.054027	-0.162884	0.0387466
YRDD	8	FRT_21	0.193073	NA	0.0622279	-0.170864	0.138111	0.0427553	0.0487067	0.00484527	0.00232821	-0.898664	-0.975842	-1.04868	-1.01667	-0.0677105	0.270093	-0.222384	-0.0209832	0.00295681	0.164538	0.211555	NA	-0.0825579	-0.227467	0.01063	NA	0.00123889	NA	-0.785047	NA	0.490972	0.182472	-0.105182	0.0958549	NA	0.153338	NA	0.0993085	NA	NA	0.0788415	0.947905	-0.983089	0.413857	-0.129649	0.499658	0.204365	0.0175445
ZAPA	1	kan_21	NA	NA	0.0464932	-0.0489775	NA	-0.0270259	0.174702	-0.132186	-0.0993231	0.0851827	0.209008	-0.0929853	-0.0944416	NA	0	0.240642	0.139568	NA	0.989532	NA	NA	-0.0365121	0	NA	NA	-0.0939171	NA	0.229444	NA	-0.0341373	NA	-0.124062	0.0896499	0.0835097	-0.0561852	NA	NA	NA	NA	-0.0771097	NA	NA	NA	-0.0140983	NA	NA	0.171283
ZAPA	2	kan_21	NA	0.0361722	0.19897	0.123653	NA	-0.0300647	-0.137818	0	0.031081	0.119171	0.198585	0.0515163	0.017305	NA	-0.0390309	0.1082	0.12262	NA	-0.685912	0.120324	NA	0.254987	0.150737	NA	NA	0	NA	0.0463647	NA	0.0307841	NA	-0.0430338	-0.0178649	0.0355573	0.139804	NA	NA	NA	NA	-0.21844	NA	2.50749	NA	0.0329962	NA	NA	0.139389
ZAPA	3	kan_21	NA	NA	0.0203418	-0.039125	NA	-0.0160208	0.296106	-0.132319	-0.129695	0.0333286	0.184974	-0.0909014	-0.0752455	NA	-0.0360431	0.182276	0.0737885	NA	0.214888	0.00405207	NA	-0.0462317	0.000761016	NA	NA	-0.0998263	NA	0.289361	NA	-0.0550861	NA	-0.185962	0.0123372	0.0306601	-0.0939015	NA	NA	NA	NA	0.210601	NA	NA	NA	0.0485148	NA	NA	0.157077
ZAPA	4	kan_21	NA	-0.0897847	-0.0209599	0	NA	-0.130146	-0.0883045	-0.0247567	-0.0496491	0.219023	0.248132	0	-0.00340754	NA	0	0.172846	0.0294588	NA	-0.101774	0	0.0697991	0.112481	0.0443221	NA	NA	0.00179546	NA	0.010376	NA	-0.0223947	-0.157961	-0.0845339	0	0.00854858	0.0472196	NA	NA	NA	NA	-0.1574	NA	NA	NA	-0.0240193	NA	NA	0.0036571
[truncated: 2,798 more columns]
