# Supplementary material for: Transcriptional and Post-Transcriptional Polar Effects in Bacterial Gene Deletion Libraries
Source: mSystems. 2021 Sep 7;6(5):e00813-21. doi: 10.1128/mSystems.00813-21 (PMC8547470; doi:10.1128/mSystems.00813-21)
Supplement: TABLE S2 [file msystems.00813-21-st002.xlsx]

## Sheet: Description
Table S2. Details of mutants used in this study.
Column	Description
KO_mutant	Gene name for targeted gene - the same nomenclature as in the Uniprot database used for mass spectrometry searches was used
data_origin	Description if data originates from Mateus et al. (2020) or this study
sample_name	Sample name in data analysis pipeline
resistance_cassette	Indicates if resistance cassette is present or has been excised
residual_original_gene_end	Number of nucleotides remaining from the original deleted gene (counting from 3' end)
FRTsites	Description of which FRT sites are present
primer_fwd	Forward primer to generate mutant
primer_rev	Reverse primer to generate mutant
notes	Notes on how the mutant was generated

## Sheet: TableS2
KO_mutant	data_origin	sample_name	resistance_cassette	residual_original_gene_end	FRTsites	primer_fwd	primer_rev	notes
ACRA	Mateus_2020	kan_21	kanamycin	21nt	both	NA	NA	used directly from Keio collection
ACRB	Mateus_2020	kan_21	kanamycin	21nt	both	NA	NA	used directly from Keio collection
AHPC	Mateus_2020	kan_21	kanamycin	21nt	both	NA	NA	used directly from Keio collection
AMIA	Mateus_2020	kan_21	kanamycin	21nt	both	NA	NA	used directly from Keio collection
AMIC	Mateus_2020	kan_21	kanamycin	21nt	both	NA	NA	used directly from Keio collection
ASMA	Mateus_2020	kan_21	kanamycin	21nt	both	NA	NA	used directly from Keio collection
ATPD	Mateus_2020	kan_21	kanamycin	21nt	both	NA	NA	used directly from Keio collection
ATPE	Mateus_2020	kan_21	kanamycin	21nt	both	NA	NA	used directly from Keio collection
BAMB	Mateus_2020	kan_21	kanamycin	21nt	both	NA	NA	used directly from Keio collection
BAMC	Mateus_2020	kan_21	kanamycin	21nt	both	NA	NA	used directly from Keio collection
BAME	Mateus_2020	kan_21	kanamycin	21nt	both	NA	NA	used directly from Keio collection
BEPA	Mateus_2020	kan_21	kanamycin	21nt	both	NA	NA	used directly from Keio collection
CLPA	Mateus_2020	kan_21	kanamycin	21nt	both	NA	NA	used directly from Keio collection
CLPP	Mateus_2020	kan_21	kanamycin	21nt	both	NA	NA	used directly from Keio collection
CLPS	Mateus_2020	kan_21	kanamycin	21nt	both	NA	NA	used directly from Keio collection
CLPX	Mateus_2020	kan_21	kanamycin	21nt	both	NA	NA	used directly from Keio collection
CPOB	Mateus_2020	kan_21	kanamycin	21nt	both	NA	NA	used directly from Keio collection
CPXA	Mateus_2020	kan_21	kanamycin	21nt	both	NA	NA	used directly from Keio collection
CPXP	Mateus_2020	kan_21	kanamycin	21nt	both	NA	NA	used directly from Keio collection
CPXR	Mateus_2020	kan_21	kanamycin	21nt	both	NA	NA	used directly from Keio collection
CYDX	Mateus_2020	kan_21	kanamycin	21nt	both	NA	NA	used directly from Keio collection
DACA	Mateus_2020	kan_21	kanamycin	21nt	both	NA	NA	used directly from Keio collection
DACB	Mateus_2020	kan_21	kanamycin	21nt	both	NA	NA	used directly from Keio collection
DAM	Mateus_2020	kan_21	kanamycin	21nt	both	NA	NA	used directly from Keio collection
DEAD	Mateus_2020	kan_21	kanamycin	21nt	both	NA	NA	used directly from Keio collection
DEDD	Mateus_2020	kan_21	kanamycin	21nt	both	NA	NA	used directly from Keio collection
DGCI	Mateus_2020	kan_21	kanamycin	21nt	both	NA	NA	used directly from Keio collection
DIAA	Mateus_2020	kan_21	kanamycin	21nt	both	NA	NA	used directly from Keio collection
DSBB	Mateus_2020	kan_21	kanamycin	21nt	both	NA	NA	used directly from Keio collection
ELYC	Mateus_2020	kan_21	kanamycin	21nt	both	NA	NA	used directly from Keio collection
ENTB	Mateus_2020	kan_21	kanamycin	21nt	both	NA	NA	used directly from Keio collection
ENVC	Mateus_2020	kan_21	kanamycin	21nt	both	NA	NA	used directly from Keio collection
EXBB	Mateus_2020	kan_21	kanamycin	21nt	both	NA	NA	used directly from Keio collection
FEPB	Mateus_2020	kan_21	kanamycin	21nt	both	NA	NA	used directly from Keio collection
FIS	Mateus_2020	kan_21	kanamycin	21nt	both	NA	NA	used directly from Keio collection
FRE	Mateus_2020	kan_21	kanamycin	21nt	both	NA	NA	used directly from Keio collection
FUR	Mateus_2020	kan_21	kanamycin	21nt	both	NA	NA	used directly from Keio collection
GCVP	Mateus_2020	kan_21	kanamycin	21nt	both	NA	NA	used directly from Keio collection
HDEA	Mateus_2020	kan_21	kanamycin	21nt	both	NA	NA	used directly from Keio collection
HEMX	Mateus_2020	kan_21	kanamycin	21nt	both	NA	NA	used directly from Keio collection
HEMY	Mateus_2020	kan_21	kanamycin	21nt	both	NA	NA	used directly from Keio collection
HIPA	Mateus_2020	kan_21	kanamycin	21nt	both	NA	NA	used directly from Keio collection
HSLU	Mateus_2020	kan_21	kanamycin	21nt	both	NA	NA	used directly from Keio collection
IHFA	Mateus_2020	kan_21	kanamycin	21nt	both	NA	NA	used directly from Keio collection
ISCA	Mateus_2020	kan_21	kanamycin	21nt	both	NA	NA	used directly from Keio collection
ISCS	Mateus_2020	kan_21	kanamycin	21nt	both	NA	NA	used directly from Keio collection
ISCU	Mateus_2020	kan_21	kanamycin	21nt	both	NA	NA	used directly from Keio collection
LAPA	Mateus_2020	kan_21	kanamycin	21nt	both	NA	NA	used directly from Keio collection
LON	Mateus_2020	kan_21	kanamycin	21nt	both	NA	NA	used directly from Keio collection
LPOA	Mateus_2020	kan_21	kanamycin	21nt	both	NA	NA	used directly from Keio collection
LPOB	Mateus_2020	kan_21	kanamycin	21nt	both	NA	NA	used directly from Keio collection
LPP	Mateus_2020	kan_21	kanamycin	21nt	both	NA	NA	used directly from Keio collection
MDFA	Mateus_2020	kan_21	kanamycin	21nt	both	NA	NA	used directly from Keio collection
MDOG	Mateus_2020	kan_21	kanamycin	21nt	both	NA	NA	used directly from Keio collection
MEPS	Mateus_2020	kan_21	kanamycin	21nt	both	NA	NA	used directly from Keio collection
MIPA	Mateus_2020	kan_21	kanamycin	21nt	both	NA	NA	used directly from Keio collection
MLAA	Mateus_2020	kan_21	kanamycin	21nt	both	NA	NA	used directly from Keio collection
MLAC	Mateus_2020	kan_21	kanamycin	21nt	both	NA	NA	used directly from Keio collection
MOAE	Mateus_2020	kan_21	kanamycin	21nt	both	NA	NA	used directly from Keio collection
MRCB	Mateus_2020	kan_21	kanamycin	21nt	both	NA	NA	used directly from Keio collection
NLPC	Mateus_2020	kan_21	kanamycin	21nt	both	NA	NA	used directly from Keio collection
NLPI	Mateus_2020	kan_21	kanamycin	21nt	both	NA	NA	used directly from Keio collection
NUOF	Mateus_2020	kan_21	kanamycin	21nt	both	NA	NA	used directly from Keio collection
OMPA	Mateus_2020	kan_21	kanamycin	21nt	both	NA	NA	used directly from Keio collection
OMPC	Mateus_2020	kan_21	kanamycin	21nt	both	NA	NA	used directly from Keio collection
OMPF	Mateus_2020	kan_21	kanamycin	21nt	both	NA	NA	used directly from Keio collection
OMPR	Mateus_2020	kan_21	kanamycin	21nt	both	NA	NA	used directly from Keio collection
OPPB	Mateus_2020	kan_21	kanamycin	21nt	both	NA	NA	used directly from Keio collection
OSMB	Mateus_2020	kan_21	kanamycin	21nt	both	NA	NA	used directly from Keio collection
PAL	Mateus_2020	kan_21	kanamycin	21nt	both	NA	NA	used directly from Keio collection
PHOP	Mateus_2020	kan_21	kanamycin	21nt	both	NA	NA	used directly from Keio collection
PPID	Mateus_2020	kan_21	kanamycin	21nt	both	NA	NA	used directly from Keio collection
PQIB	Mateus_2020	kan_21	kanamycin	21nt	both	NA	NA	used directly from Keio collection
PTSI	Mateus_2020	kan_21	kanamycin	21nt	both	NA	NA	used directly from Keio collection
PURE	Mateus_2020	kan_21	kanamycin	21nt	both	NA	NA	used directly from Keio collection
RCSB	Mateus_2020	kan_21	kanamycin	21nt	both	NA	NA	used directly from Keio collection
RCSD	Mateus_2020	kan_21	kanamycin	21nt	both	NA	NA	used directly from Keio collection
RCSF	Mateus_2020	kan_21	kanamycin	21nt	both	NA	NA	used directly from Keio collection
RECF	Mateus_2020	kan_21	kanamycin	21nt	both	NA	NA	used directly from Keio collection
RFAC	Mateus_2020	kan_21	kanamycin	21nt	both	NA	NA	used directly from Keio collection
RFAF	Mateus_2020	kan_21	kanamycin	21nt	both	NA	NA	used directly from Keio collection
RPLA	Mateus_2020	kan_21	kanamycin	21nt	both	NA	NA	used directly from Keio collection
RPOZ	Mateus_2020	kan_21	kanamycin	21nt	both	NA	NA	used directly from Keio collection
RUVA	Mateus_2020	kan_21	kanamycin	21nt	both	NA	NA	used directly from Keio collection
SDHA	Mateus_2020	kan_21	kanamycin	21nt	both	NA	NA	used directly from Keio collection
SECB	Mateus_2020	kan_21	kanamycin	21nt	both	NA	NA	used directly from Keio collection
SECG	Mateus_2020	kan_21	kanamycin	21nt	both	NA	NA	used directly from Keio collection
SLT	Mateus_2020	kan_21	kanamycin	21nt	both	NA	NA	used directly from Keio collection
SLYB	Mateus_2020	kan_21	kanamycin	21nt	both	NA	NA	used directly from Keio collection
SOXR	Mateus_2020	kan_21	kanamycin	21nt	both	NA	NA	used directly from Keio collection
SOXS	Mateus_2020	kan_21	kanamycin	21nt	both	NA	NA	used directly from Keio collection
SUFB	Mateus_2020	kan_21	kanamycin	21nt	both	NA	NA	used directly from Keio collection
SURA	Mateus_2020	kan_21	kanamycin	21nt	both	NA	NA	used directly from Keio collection
TAMB	Mateus_2020	kan_21	kanamycin	21nt	both	NA	NA	used directly from Keio collection
TATB	Mateus_2020	kan_21	kanamycin	21nt	both	NA	NA	used directly from Keio collection
TOLB	Mateus_2020	kan_21	kanamycin	21nt	both	NA	NA	used directly from Keio collection
TOLQ	Mateus_2020	kan_21	kanamycin	21nt	both	NA	NA	used directly from Keio collection
TONB	Mateus_2020	kan_21	kanamycin	21nt	both	NA	NA	used directly from Keio collection
UVRA	Mateus_2020	kan_21	kanamycin	21nt	both	NA	NA	used directly from Keio collection
VIAA	Mateus_2020	kan_21	kanamycin	21nt	both	NA	NA	used directly from Keio collection
WZXE	Mateus_2020	kan_21	kanamycin	21nt	both	NA	NA	used directly from Keio collection
XERD	Mateus_2020	kan_21	kanamycin	21nt	both	NA	NA	used directly from Keio collection
YBAB	Mateus_2020	kan_21	kanamycin	21nt	both	NA	NA	used directly from Keio collection
YBFE	Mateus_2020	kan_21	kanamycin	21nt	both	NA	NA	used directly from Keio collection
YCHO	Mateus_2020	kan_21	kanamycin	21nt	both	NA	NA	used directly from Keio collection
YDGA	Mateus_2020	kan_21	kanamycin	21nt	both	NA	NA	used directly from Keio collection
YDHF	Mateus_2020	kan_21	kanamycin	21nt	both	NA	NA	used directly from Keio collection
YEAY	Mateus_2020	kan_21	kanamycin	21nt	both	NA	NA	used directly from Keio collection
YFED	Mateus_2020	kan_21	kanamycin	21nt	both	NA	NA	used directly from Keio collection
YGFX	Mateus_2020	kan_21	kanamycin	21nt	both	NA	NA	used directly from Keio collection
YHDP	Mateus_2020	kan_21	kanamycin	21nt	both	NA	NA	used directly from Keio collection
YHEV	Mateus_2020	kan_21	kanamycin	21nt	both	NA	NA	used directly from Keio collection
YIEP	Mateus_2020	kan_21	kanamycin	21nt	both	NA	NA	used directly from Keio collection
YNFN	Mateus_2020	kan_21	kanamycin	21nt	both	NA	NA	used directly from Keio collection
YPJD	Mateus_2020	kan_21	kanamycin	21nt	both	NA	NA	used directly from Keio collection
YRAP	Mateus_2020	kan_21	kanamycin	21nt	both	NA	NA	used directly from Keio collection
ZAPA	Mateus_2020	kan_21	kanamycin	21nt	both	NA	NA	used directly from Keio collection
MOAA	this_study	kan_21	kanamycin	21nt	both	NA	NA	used directly from Keio collection
ACEE	this_study	kan_21	kanamycin	21nt	both	NA	NA	used directly from Keio collection
HISG	this_study	kan_21	kanamycin	21nt	both	NA	NA	used directly from Keio collection
RFFG	this_study	kan_21	kanamycin	21nt	both	NA	NA	used directly from Keio collection
NAGA	this_study	kan_21	kanamycin	21nt	both	NA	NA	used directly from Keio collection
RFBB	this_study	kan_21	kanamycin	21nt	both	NA	NA	used directly from Keio collection
FRUB	this_study	kan_21	kanamycin	21nt	both	NA	NA	used directly from Keio collection
POTB	this_study	kan_21	kanamycin	21nt	both	NA	NA	used directly from Keio collection
YGFB	this_study	kan_21	kanamycin	21nt	both	NA	NA	used directly from Keio collection
WZZE	this_study	kan_21	kanamycin	21nt	both	NA	NA	used directly from Keio collection
YRDD	this_study	kan_21	kanamycin	21nt	both	NA	NA	used directly from Keio collection
YECN	this_study	kan_21	kanamycin	21nt	both	NA	NA	used directly from Keio collection
MUTY	this_study	kan_21	kanamycin	21nt	both	NA	NA	used directly from Keio collection
PABC	this_study	kan_21	kanamycin	21nt	both	NA	NA	used directly from Keio collection
EPD	this_study	kan_21	kanamycin	21nt	both	NA	NA	used directly from Keio collection
AROK	this_study	kan_21	kanamycin	21nt	both	NA	NA	used directly from Keio collection
MOAA	this_study	FRT_21	excised	21nt	NA	NA	NA	excised from Keio collection mutant (kan_21)
ACEE	this_study	FRT_21	excised	21nt	NA	NA	NA	excised from Keio collection mutant (kan_21)
HISG	this_study	FRT_21	excised	21nt	NA	NA	NA	excised from Keio collection mutant (kan_21)
RFFG	this_study	FRT_21	excised	21nt	NA	NA	NA	excised from Keio collection mutant (kan_21)
NAGA	this_study	FRT_21	excised	21nt	NA	NA	NA	excised from Keio collection mutant (kan_21)
RFBB	this_study	FRT_21	excised	21nt	NA	NA	NA	excised from Keio collection mutant (kan_21)
FRUB	this_study	FRT_21	excised	21nt	NA	NA	NA	excised from Keio collection mutant (kan_21)
POTB	this_study	FRT_21	excised	21nt	NA	NA	NA	excised from Keio collection mutant (kan_21)
YGFB	this_study	FRT_21	excised	21nt	NA	NA	NA	excised from Keio collection mutant (kan_21)
YRDD	this_study	FRT_21	excised	21nt	NA	NA	NA	excised from Keio collection mutant (kan_21)
YECN	this_study	FRT_21	excised	21nt	NA	NA	NA	excised from Keio collection mutant (kan_21)
MUTY	this_study	FRT_21	excised	21nt	NA	NA	NA	excised from Keio collection mutant (kan_21)
PABC	this_study	FRT_21	excised	21nt	NA	NA	NA	excised from Keio collection mutant (kan_21)
EPD	this_study	FRT_21	excised	21nt	NA	NA	NA	excised from Keio collection mutant (kan_21)
OPPB	this_study	FRT_21	excised	21nt	NA	NA	NA	excised from Keio collection mutant (kan_21)
SURA	this_study	FRT_21	excised	21nt	NA	NA	NA	excised from Keio collection mutant (kan_21)
PABC	this_study	No_FRT	kanamycin	21nt	none	GTAGTGAACATGCTGCCACACTAACAATTCTCTGATAAGGAGCCGGTATGTCAGAGCGCTTTTGAAGCTCACG	CAAGATTATCAATAACACTTTTTTCATGACTAATTCGGGCGCTCACAAAGTCAAGATCCCCTTATTAGAAGAACTCGTCAAG	amplified from pKD13 and constructed in BW25113
PABC	this_study	End	kanamycin	21nt	downstream only	GTAGTGAACATGCTGCCACACTAACAATTCTCTGATAAGGAGCCGGTATGTCAGAGCGCTTTTGAAGCTCACG	CAAGATTATCAATAACACTTTTTTCATGACTAATTCGGGCGCTCACAAAGTGTAGGCTGGAGCTGCTTCG	amplified from pKD13 and constructed in BW25113
PABC	this_study	Front	kanamycin	21nt	upstream only	GTAGTGAACATGCTGCCACACTAACAATTCTCTGATAAGGAGCCGGTATGATTCCGGGGATCCGTCGACC	CAAGATTATCAATAACACTTTTTTCATGACTAATTCGGGCGCTCACAAAGTCAAGATCCCCTTATTAGAAGAACTCGTCAAG	amplified from pKD13 and constructed in BW25113
FRUB	this_study	No_FRT	kanamycin	21nt	none	TTTCTCATAGAGGCTGAATCGTTTCAATTCAGCAAGAGAGGAGAACTATGTCAGAGCGCTTTTGAAGCTCACG	AAGGGTGATAGTAGCAACACGTCTGCTCATTATGCGCCCTCCCCAAGACCTCAAGATCCCCTTATTAGAAGAACTCGTCAAG	amplified from pKD13 and constructed in BW25113
FRUB	this_study	End	kanamycin	21nt	downstream only	TTTCTCATAGAGGCTGAATCGTTTCAATTCAGCAAGAGAGGAGAACTATGTCAGAGCGCTTTTGAAGCTCACG	AAGGGTGATAGTAGCAACACGTCTGCTCATTATGCGCCCTCCCCAAGACCTGTAGGCTGGAGCTGCTTCG	amplified from pKD13 and constructed in BW25113
FRUB	this_study	Front	kanamycin	21nt	upstream only	TTTCTCATAGAGGCTGAATCGTTTCAATTCAGCAAGAGAGGAGAACTATGATTCCGGGGATCCGTCGACC	AAGGGTGATAGTAGCAACACGTCTGCTCATTATGCGCCCTCCCCAAGACCTCAAGATCCCCTTATTAGAAGAACTCGTCAAG	amplified from pKD13 and constructed in BW25113
YECN	this_study	No_FRT	kanamycin	21nt	none	CCACCTATCATAGACAGGTGCCATCGGCCATTTTAAAGGGAGTTTGTATGTCAGAGCGCTTTTGAAGCTCACG	CCGGGAAAAAGAAAGTGGCGTATTGTGCGCTAACGCAGGGAGAAAACCAATCAAGATCCCCTTATTAGAAGAACTCGTCAAG	amplified from pKD13 and constructed in BW25113
YECN	this_study	End	kanamycin	21nt	downstream only	CCACCTATCATAGACAGGTGCCATCGGCCATTTTAAAGGGAGTTTGTATGTCAGAGCGCTTTTGAAGCTCACG	CCGGGAAAAAGAAAGTGGCGTATTGTGCGCTAACGCAGGGAGAAAACCAATGTAGGCTGGAGCTGCTTCG	amplified from pKD13 and constructed in BW25113
YECN	this_study	Front	kanamycin	21nt	upstream only	CCACCTATCATAGACAGGTGCCATCGGCCATTTTAAAGGGAGTTTGTATGATTCCGGGGATCCGTCGACC	CCGGGAAAAAGAAAGTGGCGTATTGTGCGCTAACGCAGGGAGAAAACCAATCAAGATCCCCTTATTAGAAGAACTCGTCAAG	amplified from pKD13 and constructed in BW25113
HISG	this_study	kan_42	kanamycin	42nt	both	TTGCGCGGTTGATAACGGTTCAGACAGGTTTAAAGAGGAATAACAAAATG ATTCCGGGGATCCGTCGACC	CATGGCGAtcaCTCCATCATCTTCTCAATCGGCAGGACCAGAATTGAACT TGTAGGCTGGAGCTGCTTCG	amplified from pKD13 and constructed in BW25113
OPPB	this_study	kan_42	kanamycin	42nt	both	TCTGATTTTTATCGCATTACAGAAGGCACAGGCCAGAAGGTAGGGCAATG ATTCCGGGGATCCGTCGACC	CTCCAGTAtcaGTAACGGATTTTCGGGTCGATAACCGCATATAGCACATC TGTAGGCTGGAGCTGCTTCG	amplified from pKD13 and constructed in BW25113
PABC	this_study	kan_42	kanamycin	42nt	both	GTAGTGAACATGCTGCCACACTAACAATTCTCTGATAAGGAGCCGGTATG ATTCCGGGGATCCGTCGACC	TTTCATGActaATTCGGGCGCTCACAAAGTGGGGCTAAATATTCATATAA TGTAGGCTGGAGCTGCTTCG	amplified from pKD13 and constructed in BW25113
RFBB	this_study	kan_42	kanamycin	42nt	both	AGCCGCTTATTTCACAGCATGCTCTGAAGTAATATGGAATAAATTAAGTG ATTCCGGGGATCCGTCGACC	GATATTCAttaCTGGCGGCCCTCATAGTTCTGTTCAATCCACGATTGATA TGTAGGCTGGAGCTGCTTCG	amplified from pKD13 and constructed in BW25113
SURA	this_study	kan_42	kanamycin	42nt	both	TGATTTACCACGTAATCCGCAGTGCGGTTAATTGAAATGGAAAAAGTATG ATTCCGGGGATCCGTCGACC	TTTAACCAttaGTTGCTCAGGATTTTAACGTAGGCGCTGGCACGTTGTTC TGTAGGCTGGAGCTGCTTCG	amplified from pKD13 and constructed in BW25113
HISG	this_study	kan_99	kanamycin	99nt	both	TTGCGCGGTTGATAACGGTTCAGACAGGTTTAAAGAGGAATAACAAAATG ATTCCGGGGATCCGTCGACC	AGCGCTTTCAGTTTTTCCATGGTTTCCCAGAACAGGGTTTCGCTGCTGAC TGTAGGCTGGAGCTGCTTCG	amplified from pKD13 and constructed in BW25113
OPPB	this_study	kan_99	kanamycin	99nt	both	TCTGATTTTTATCGCATTACAGAAGGCACAGGCCAGAAGGTAGGGCAATG ATTCCGGGGATCCGTCGACC	GCATTAAACAAAATGGTTAAAGCACCAACCAGGATGGTCAGGCTTAACAC TGTAGGCTGGAGCTGCTTCG	amplified from pKD13 and constructed in BW25113
PABC	this_study	kan_99	kanamycin	99nt	both	GTAGTGAACATGCTGCCACACTAACAATTCTCTGATAAGGAGCCGGTATG ATTCCGGGGATCCGTCGACC	GACGAAAAGGAGACATCGCCACAGGCACATACGGGCATCACTGGCATTAA TGTAGGCTGGAGCTGCTTCG	amplified from pKD13 and constructed in BW25113
RFBB	this_study	kan_99	kanamycin	99nt	both	AGCCGCTTATTTCACAGCATGCTCTGAAGTAATATGGAATAAATTAAGTG ATTCCGGGGATCCGTCGACC	CTTTTCACATTATCAACCCATTTTGTATTGGACAGGTACCATTCCACCGT TGTAGGCTGGAGCTGCTTCG	amplified from pKD13 and constructed in BW25113
SURA	this_study	kan_99	kanamycin	99nt	both	TGATTTACCACGTAATCCGCAGTGCGGTTAATTGAAATGGAAAAAGTATG ATTCCGGGGATCCGTCGACC	CAGCTTGCTGCTTCTTCCGAGAACTTACGGTTCATCAGCATGCGGTATGC TGTAGGCTGGAGCTGCTTCG	amplified from pKD13 and constructed in BW25113
HISG	this_study	FRT_42	excised	42nt	NA	NA	NA	excised from kan_42 mutant
OPPB	this_study	FRT_42	excised	42nt	NA	NA	NA	excised from kan_42 mutant
PABC	this_study	FRT_42	excised	42nt	NA	NA	NA	excised from kan_42 mutant
RFBB	this_study	FRT_42	excised	42nt	NA	NA	NA	excised from kan_42 mutant
SURA	this_study	FRT_42	excised	42nt	NA	NA	NA	excised from kan_42 mutant
HISG	this_study	FRT_99	excised	99nt	NA	NA	NA	excised from kan_99 mutant
OPPB	this_study	FRT_99	excised	99nt	NA	NA	NA	excised from kan_99 mutant
PABC	this_study	FRT_99	excised	99nt	NA	NA	NA	excised from kan_99 mutant
RFBB	this_study	FRT_99	excised	99nt	NA	NA	NA	excised from kan_99 mutant
SURA	this_study	FRT_99	excised	99nt	NA	NA	NA	excised from kan_99 mutant
