# Supplementary material for: Transcriptional and Post-Transcriptional Polar Effects in Bacterial Gene Deletion Libraries
Source: mSystems. 2021 Sep 7;6(5):e00813-21. doi: 10.1128/mSystems.00813-21 (PMC8547470; doi:10.1128/mSystems.00813-21)
Supplement: DATA SET S1 [file msystems.00813-21-sd001.xlsx]

## Sheet: 1b_protein
KO_mutant	gene_name	TU_pos_rank	mean_logFC
ACEE	PDHR	-1	0.100413
ACEE	ACEF	1	-1.15264
ACEE	LPDA	2	-0.202951
ACRA	ACRB	1	-0.671281
ACRB	ACRA	-1	0.196712
AHPC	AHPF	1	-0.154042
AMIA	HEMF	1	1.03361
AROK	AROB	1	0.365418
AROK	DAMX	2	0.0268774
AROK	DAM	3	0.331532
AROK	RPE	4	0.102194
ATPD	ATPF	-4	-1.15154
ATPD	ATPH	-3	-0.251669
ATPD	ATPA	-2	-0.0179101
ATPD	ATPG	-1	-0.930602
ATPD	ATPC	1	-0.806559
ATPE	ATPB	-1	-3.07702
ATPE	ATPF	1	-2.64391
ATPE	ATPH	2	-1.62324
ATPE	ATPA	3	-1.84207
ATPE	ATPG	4	-1.64785
BAMB	DER	1	-1.17779
BAMC	DAPA	-1	0.147436
BEPA	YFGD	1	1.07278
CLPP	CLPX	1	-0.612479
CLPX	CLPP	-1	-0.0924145
CLPX	LON	1	0.107917
CPOB	TOLB	-2	0.0217589
CPOB	PAL	-1	-0.472297
CPXA	CPXR	-1	2.18821
CPXR	CPXA	1	-1.74169
DAM	AROK	-3	-0.0571032
DAM	AROB	-2	0.167828
DAM	DAMX	-1	-0.0222326
DAM	RPE	1	-2.10406
DAM	GPH	2	-1.8081
DAM	TRPS	3	-0.836613
DEDD	FOLC	-1	-0.0311892
ENTB	ENTC	-2	0.527328
ENTB	ENTE	-1	0.571908
ENTB	ENTA	1	-0.178431
ENVC	GPMI	-1	-0.143763
ENVC	YIBQ	1	-1.6668
EPD	PGK	1	-0.579343
EPD	FBAA	2	0.0401592
EXBB	EXBD	1	-1.86434
FIS	DUSB	-1	1.613
FRUB	FRUK	1	-2.47822
FRUB	FRUA	2	-0.88694
FUR	FLDA	-2	0.364558
GCVP	GCVT	-2	-0.0999382
GCVP	GCVH	-1	-0.28891
HDEA	HDEB	1	-0.111843
HEMX	HEMC	-2	0.0848586
HEMX	HEMD	-1	0.108619
HEMX	HEMY	1	-1.54704
HEMY	HEMC	-3	-0.0517667
HEMY	HEMD	-2	-0.0135322
HEMY	HEMX	-1	0.132512
HISG	HISD	1	-0.882886
HISG	HISC	2	0.085428
HISG	HISB	3	0.492063
HISG	HISH	4	0.555082
HSLU	HSLV	-1	0.0221374
IHFA	RPLT	-4	-0.184331
IHFA	PHES	-2	0.153596
IHFA	PHET	-1	0.0570756
ISCA	ISCR	-3	0.969567
ISCA	ISCS	-2	0.689055
ISCA	ISCU	-1	0.872877
ISCS	ISCR	-1	1.12055
ISCS	ISCU	1	0.927496
ISCS	ISCA	2	1.15996
ISCU	ISCR	-2	1.19013
ISCU	ISCS	-1	0.9361
ISCU	ISCA	1	-0.943048
LAPA	LAPB	1	-0.451177
LAPA	PYRF	2	-0.192169
LAPA	YCIH	3	-0.220347
LON	CLPX	-1	0.00883899
LPOB	HINT	-2	0.157682
LPOB	NAGZ	2	-0.363388
LPOB	YCFP	3	-0.21655
MDOG	MDOH	1	-0.480892
MLAC	MLAF	-3	-0.328361
MLAC	MLAE	-2	0.0648606
MLAC	MLAD	-1	-0.119715
MLAC	MLAB	1	-1.45477
MOAA	MOAB	1	2.22023
MOAA	MOAC	2	1.8296
MOAA	MOAD	3	2.22252
MOAA	MOAE	4	2.10305
MOAE	MOAA	-4	1.88172
MOAE	MOAB	-3	1.32055
MOAE	MOAC	-2	1.20722
MOAE	MOAD	-1	1.13783
MUTY	YGGX	1	0.0758139
MUTY	MLTC	2	1.72294
MUTY	NUPG	3	-0.221166
NAGA	NAGB	-1	3.60931
NAGA	NAGC	1	-2.34631
NAGA	NAGD	2	-0.418545
NUOF	NUOA	-4	0.143435
NUOF	NUOB	-3	-0.16753
NUOF	NUOC	-2	-0.0847258
NUOF	NUOE	-1	-0.13083
NUOF	NUOG	1	0.522429
NUOF	NUOH	2	0.276329
NUOF	NUOI	3	0.347761
NUOF	NUOJ	4	1.372
OMPR	ENVZ	1	-0.703068
OPPB	OPPA	-1	0.15345
OPPB	OPPC	1	-2.80395
OPPB	OPPD	2	-1.74876
OPPB	OPPF	3	-1.96431
PABC	MLTG	1	-0.41729
PABC	TMK	2	0.324278
PABC	HOLB	3	0.288289
PABC	YCFH	4	0.489895
PAL	TOLB	-1	-0.428127
PAL	CPOB	1	-1.43626
PHOP	PHOQ	1	-0.38826
POTB	POTA	-1	0.829002
POTB	POTC	1	-4.06164
POTB	POTD	2	-1.91261
PQIB	YMBA	1	0.845718
PTSI	PTSH	-1	-0.793253
PTSI	CRR	1	-1.45592
PURE	PURK	1	-1.60445
RCSB	RCSD	-1	0.0283578
RCSD	RCSB	1	-0.880439
RCSF	TRMO	1	-1.92599
RECF	DNAA	-2	0.211584
RECF	DNAN	-1	0.146761
RFAC	HLDD	-2	0.219731
RFAC	RFAF	-1	0.328495
RFAC	RFAL	1	0.60433
RFAF	HLDD	-1	0.184413
RFAF	RFAC	1	-0.191333
RFAF	RFAL	2	0.216153
RFBB	RFBD	1	-2.52652
RFBB	RFBA	2	-0.402418
RFBB	RFBC	3	-0.0605985
RFFG	WECA	-4	-0.0257576
RFFG	WZZE	-3	0.0401455
RFFG	WECB	-2	-0.0829653
RFFG	WECC	-1	0.02514
RFFG	RFFH	1	0.606202
RFFG	WECD	2	0.712584
RFFG	WECE	3	0.887003
RPLA	RPLK	-1	0.832195
RPLA	RPLJ	1	0.233865
RPLA	RPLL	2	0.912505
RPLA	RPOB	3	-0.0450053
RPLA	RPOC	4	0.0385798
RPOZ	SPOT	1	-0.655481
RPOZ	TRMH	2	-0.669889
RPOZ	RECG	3	-0.575585
RUVA	RUVB	1	-0.697973
SDHA	SDHD	-1	-0.335178
SDHA	SDHB	1	0.909545
SDHA	SUCA	2	1.6242
SDHA	SUCB	3	1.57766
SDHA	SUCC	4	1.32597
SECB	YIBN	-2	-0.144219
SECB	GRXC	-1	-0.135956
SECB	GPSA	1	-0.980696
SUFB	SUFA	-1	-0.155726
SUFB	SUFC	1	0.362244
SUFB	SUFD	2	1.32404
SUFB	SUFS	3	1.40959
SURA	LPTD	-1	-1.32047
SURA	PDXA	1	-1.00495
SURA	RSMA	2	-0.280962
SURA	APAH	4	-0.408914
TAMB	TAMA	-1	0.199578
TAMB	YTFP	1	0.326289
TATB	TATA	-1	0.961895
TATB	TATD	2	-0.114351
TOLB	PAL	1	-1.37061
TOLB	CPOB	2	-1.53256
TOLQ	YBGC	-1	0.0806289
TOLQ	TOLR	1	-1.2591
TOLQ	TOLA	2	-0.0118897
VIAA	RAVA	-1	0.186466
WZXE	RFFG	-4	-0.0753128
WZXE	RFFH	-3	0.000415905
WZXE	WECD	-2	0.0437441
WZXE	WECE	-1	0.190373
WZXE	WECG	3	-1.15893
WZZE	WECA	-1	-0.0247682
WZZE	WECB	1	-0.859676
WZZE	WECC	2	-0.875963
WZZE	RFFG	3	-0.819825
WZZE	RFFH	4	-0.650892
XERD	DSBC	1	1.58248
XERD	RECJ	2	1.65928
YBAB	RECR	1	-1.64035
YEAY	TSAB	-1	-0.0657952
YECN	CMOA	1	-1.23975
YECN	CMOB	2	-1.17228
YFED	YFEC	-1	0.0437882
YGFB	PEPP	1	1.3265
YGFB	UBIH	2	1.10262
YGFB	UBII	3	1.14445
YGFX	SDHE	-1	-1.96965
YRDD	TSAC	1	-0.502505
YRDD	AROE	2	0.0868646

## Sheet: 1b_RNA
KO_mutant	gene_name	TU_pos_rank	mean_logFC
AHPC	AHPF	1	0.379821
AHPF	AHPC	-1	0.43837
CSPC	YOBF	-1	-2.58999
CYOA	CYOB	1	-3.78713
CYOA	CYOC	2	-3.95465
CYOA	CYOD	3	-4.00907
CYOA	CYOE	4	-3.69249
CYOB	CYOA	-1	-1.63078
CYOB	CYOC	1	-1.84841
CYOB	CYOD	2	-2.15087
CYOB	CYOE	3	-2.16168
CYOC	CYOA	-2	0.226491
CYOC	CYOB	-1	0.054989
CYOC	CYOD	1	-0.49964
CYOC	CYOE	2	-0.766933
CYOD	CYOB	-2	-0.635262
CYOD	CYOC	-1	-0.606029
CYOD	CYOE	1	-1.35344
DEAD	YRBN	-1	0.174617
FIS	DUSB	-1	1.45089
FOLX	YFCH	1	1.26038
GLOA	NEMR	-2	0.239575
GLOA	NEMA	-1	-0.00836347
GSHB	RSME	-1	0.0021405
ISCS	ISCR	-1	0.543708
ISCS	ISCU	1	0.560364
ISCS	ISCA	2	0.539282
ISCU	ISCR	-2	2.28766
ISCU	ISCA	1	0.673402
NLPD	RPOS	1	-1.73026
NUOB	NUOA	-1	-0.27077
NUOB	NUOC	1	-0.934605
NUOB	NUOG	4	-1.17958
POXB	HCP	-2	NA
POXB	HCR	-1	0.0725855
POXB	LTAE	1	-0.358712
POXB	YBJT	2	-0.363416
SKP	BAMA	-1	0.714266
SKP	LPXD	1	-0.341989
SKP	FABZ	2	0.657595
SPEA	SPEB	1	0.104643
SPEB	SPEA	-1	-0.0610708
SPED	YACC	-2	0.41007
SPED	SPEE	-1	0.906977
SUFA	SUFB	1	0.0327713
SUFA	SUFC	2	0
SUFA	SUFD	3	-0.0902909
SUFA	SUFS	4	-0.103444
SUFB	SUFA	-1	0.0367798
SUFB	SUFC	1	2.28205
SUFB	SUFD	2	2.4844
SUFB	SUFS	3	2.19665
SUFB	SUFE	4	1.72023
SUFC	SUFA	-2	0.775065
SUFC	SUFB	-1	0.603352
SUFC	SUFD	1	1.17972
SUFC	SUFS	2	0.164662
SUFC	SUFE	3	-0.0454942
SURA	LPTD	-1	0.333271
SURA	PDXA	1	0.0942131
SURA	RSMA	2	-0.459385
SURA	APAG	3	-0.204247
SURA	APAH	4	-0.0519773
TALA	TKTB	1	1.60663
TKTB	TALA	-1	0.0267386

## Sheet: 1c_protein
KO_mutant	gene_name	TU_pos_rank	logFC_minus_median
ACEE	ACEF	1	-0.474845
ACEE	LPDA	2	0.474845
AROK	AROB	1	0.208734
AROK	DAMX	2	-0.129807
AROK	DAM	3	0.174847
AROK	RPE	4	-0.0544902
ATPD	ATPF	-4	-0.560401
ATPD	ATPH	-3	0.339466
ATPD	ATPA	-2	0.573226
ATPD	ATPG	-1	-0.339466
ATPE	ATPF	1	-1.00837
ATPE	ATPH	2	0.0123025
ATPE	ATPA	3	-0.206527
ATPE	ATPG	4	-0.0123025
CPOB	TOLB	-2	0.247028
CPOB	PAL	-1	-0.247028
DAM	AROK	-3	-0.0348707
DAM	AROB	-2	0.190061
DAM	DAMX	-1	0
DAM	RPE	1	-0.295958
DAM	GPH	2	0
DAM	TRPS	3	0.971492
ENTB	ENTC	-2	-0.0222899
ENTB	ENTE	-1	0.0222899
EPD	PGK	1	-0.309751
EPD	FBAA	2	0.309751
FRUB	FRUK	1	-0.79564
FRUB	FRUA	2	0.79564
GCVP	GCVT	-2	0.0944859
GCVP	GCVH	-1	-0.0944859
HEMX	HEMC	-2	-0.0118804
HEMX	HEMD	-1	0.0118804
HEMY	HEMC	-3	-0.0382346
HEMY	HEMD	-2	0
HEMY	HEMX	-1	0.146044
HISG	HISD	1	-1.43797
HISG	HISC	2	-0.469654
HISG	HISB	3	-0.0630187
HISG	HISH	4	0
IHFA	RPLT	-4	-0.0375148
IHFA	PHES	-2	0.300412
IHFA	PHET	-1	0.203892
ISCA	ISCR	-3	0.0966907
ISCA	ISCS	-2	-0.183822
ISCA	ISCU	-1	0
ISCS	ISCU	1	-0.116232
ISCS	ISCA	2	0.116232
ISCU	ISCR	-2	0.127015
ISCU	ISCS	-1	-0.127015
LAPA	LAPB	1	-0.23083
LAPA	PYRF	2	0.0281783
LAPA	YCIH	3	0
LPOB	NAGZ	2	-0.0734192
LPOB	YCFP	3	0.0734192
MLAC	MLAF	-3	-0.208646
MLAC	MLAE	-2	0.184575
MLAC	MLAD	-1	0
MOAA	MOAB	1	0.058593
MOAA	MOAC	2	-0.33204
MOAA	MOAD	3	0.0608848
MOAA	MOAE	4	-0.058593
MOAE	MOAA	-4	0.617832
MOAE	MOAB	-3	0.0566625
MOAE	MOAC	-2	-0.0566625
MOAE	MOAD	-1	-0.126055
MUTY	YGGX	1	0
MUTY	MLTC	2	1.64713
MUTY	NUPG	3	-0.29698
NAGA	NAGC	1	-0.963884
NAGA	NAGD	2	0.963884
NUOF	NUOA	-4	0.251213
NUOF	NUOB	-3	-0.0597516
NUOF	NUOC	-2	0.0230523
NUOF	NUOE	-1	-0.0230523
NUOF	NUOG	1	0.033724
NUOF	NUOH	2	-0.212377
NUOF	NUOI	3	-0.140944
NUOF	NUOJ	4	0.883296
OPPB	OPPC	1	-0.839649
OPPB	OPPD	2	0.215545
OPPB	OPPF	3	0
PABC	MLTG	1	-0.723573
PABC	TMK	2	0.0179945
PABC	HOLB	3	-0.0179945
PABC	YCFH	4	0.183612
POTB	POTC	1	-1.07451
POTB	POTD	2	1.07451
RECF	DNAA	-2	0.0324115
RECF	DNAN	-1	-0.0324115
RFAC	HLDD	-2	-0.0543822
RFAC	RFAF	-1	0.0543822
RFAF	RFAC	1	-0.203743
RFAF	RFAL	2	0.203743
RFBB	RFBD	1	-2.1241
RFBB	RFBA	2	0
RFBB	RFBC	3	0.341819
RFFG	WECA	-4	-0.0254488
RFFG	WZZE	-3	0.0404543
RFFG	WECB	-2	-0.0826565
RFFG	WECC	-1	0.0254488
RFFG	RFFH	1	-0.133567
RFFG	WECD	2	-0.0271848
RFFG	WECE	3	0.147234
RPLA	RPLJ	1	0.0976425
RPLA	RPLL	2	0.776283
RPLA	RPOB	3	-0.181228
RPLA	RPOC	4	-0.0976425
RPOZ	SPOT	1	0
RPOZ	TRMH	2	-0.0144077
RPOZ	RECG	3	0.0798957
SDHA	SDHB	1	-0.416429
SDHA	SUCA	2	0.298229
SDHA	SUCB	3	0.251681
SDHA	SUCC	4	0
SECB	YIBN	-2	-0.00413172
SECB	GRXC	-1	0.00413172
SUFB	SUFC	1	-0.9618
SUFB	SUFD	2	0
SUFB	SUFS	3	0.0855459
SURA	PDXA	1	-0.59604
SURA	RSMA	2	0.127952
SURA	APAH	4	0
TOLB	PAL	1	0.0809759
TOLB	CPOB	2	-0.0809759
TOLQ	TOLR	1	-0.623606
TOLQ	TOLA	2	0.623606
WZXE	RFFG	-4	-0.0973928
WZXE	RFFH	-3	-0.0216641
WZXE	WECD	-2	0.0216641
WZXE	WECE	-1	0.168293
WZZE	WECB	1	-0.208784
WZZE	WECC	2	-0.225071
WZZE	RFFG	3	-0.168933
WZZE	RFFH	4	0
XERD	DSBC	1	-0.0384018
XERD	RECJ	2	0.0384018
YECN	CMOA	1	-0.0337351
YECN	CMOB	2	0.0337351
YGFB	PEPP	1	0.182054
YGFB	UBIH	2	-0.0418259
YGFB	UBII	3	0
YRDD	TSAC	1	-0.294685
YRDD	AROE	2	0.294685

## Sheet: 1c_RNA
KO_mutant	gene_name	TU_pos_rank	logFC_minus_median
CYOA	CYOB	1	0.0837605
CYOA	CYOC	2	-0.0837605
CYOA	CYOD	3	-0.138183
CYOA	CYOE	4	0.178401
CYOB	CYOC	1	0.302456
CYOB	CYOD	2	0
CYOB	CYOE	3	-0.0108191
CYOC	CYOA	-2	0.0857508
CYOC	CYOB	-1	-0.0857508
CYOC	CYOD	1	0.133647
CYOC	CYOE	2	-0.133647
CYOD	CYOB	-2	-0.029233
CYOD	CYOC	-1	0
GLOA	NEMR	-2	0.123969
GLOA	NEMA	-1	-0.123969
ISCS	ISCU	1	0.010541
ISCS	ISCA	2	-0.010541
NUOB	NUOC	1	0.0912063
NUOB	NUOG	4	-0.153774
POXB	HCP	-2	NA
POXB	HCR	-1	NA
POXB	LTAE	1	0.00235215
POXB	YBJT	2	-0.00235215
SKP	LPXD	1	-0.83833
SKP	FABZ	2	0.161254
SPED	YACC	-2	-0.248454
SPED	SPEE	-1	0.248454
SUFA	SUFB	1	0.0716778
SUFA	SUFC	2	0.0389065
SUFA	SUFD	3	-0.0513844
SUFA	SUFS	4	-0.0645373
SUFB	SUFC	1	0.0427026
SUFB	SUFD	2	0.245048
SUFB	SUFS	3	-0.0427026
SUFB	SUFE	4	-0.519113
SUFC	SUFA	-2	0.0858569
SUFC	SUFB	-1	-0.0858569
SUFC	SUFD	1	1.01506
SUFC	SUFS	2	0
SUFC	SUFE	3	-0.210156
SURA	PDXA	1	0.222325
SURA	RSMA	2	-0.331273
SURA	APAG	3	-0.076135
SURA	APAH	4	0.076135

## Sheet: 2a
KO_mutant	gene_name	distance_genes	logFC_minus_median
POTB	POTC	-3	-1.07451
SURA	PDXA	0	-0.59604
RFBB	RFBD	0	-2.1241
FRUB	FRUK	0	-0.79564
PABC	MLTG	3	-0.723573
TOLQ	TOLR	4	-0.623606
RFAF	RFAC	4	-0.203743
YRDD	TSAC	5	-0.294685
HISG	HISD	6	-1.43797
LAPA	LAPB	7	-0.23083
NAGA	NAGC	9	-0.963884
SUFB	SUFC	10	-0.9618
OPPB	OPPC	15	-0.839649
ACEE	ACEF	15	-0.474845
SDHA	SDHB	16	-0.416429
DAM	RPE	18	-0.295958
RPOZ	SPOT	19	0
RFFG	RFFH	19	-0.133567
MOAA	MOAB	22	0.058593
XERD	DSBC	25	-0.0384018
YGFB	PEPP	26	0.182054
ISCS	ISCU	28	-0.116232
MUTY	YGGX	28	0
TOLB	PAL	35	0.0809759
YECN	CMOA	41	-0.0337351
EPD	PGK	50	-0.309751
NUOF	NUOG	53	0.033724
WZZE	WECB	56	-0.208784
AROK	AROB	57	0.208734
ATPE	ATPF	62	-1.00837

## Sheet: 2c
KO_mutant	gene_name	sample_type	logFC_minus_median
HISG	HISD	FRT_21	-2.08809
HISG	HISD	FRT_21	-2.41637
HISG	HISD	FRT_21	-0.770605
HISG	HISD	FRT_21	-0.808001
HISG	HISD	FRT_42	-0.895125
HISG	HISD	FRT_42	-0.935923
HISG	HISD	FRT_99	-0.246907
HISG	HISD	FRT_99	-0.0244468
HISG	HISD	kan_21	-1.48414
HISG	HISD	kan_21	-1.08717
HISG	HISD	kan_21	-1.63361
HISG	HISD	kan_21	-1.1959
HISG	HISD	kan_21	-1.59615
HISG	HISD	kan_21	-1.346
HISG	HISD	kan_42	-1.48492
HISG	HISD	kan_42	-1.53158
HISG	HISD	kan_99	-1.20969
HISG	HISD	kan_99	-1.50981
OPPB	OPPC	FRT_21	-0.548434
OPPB	OPPC	FRT_21	-0.508532
OPPB	OPPC	FRT_42	-0.542187
OPPB	OPPC	FRT_42	-0.437684
OPPB	OPPC	FRT_99	-0.315613
OPPB	OPPC	FRT_99	-0.2408
OPPB	OPPC	kan_21	-1.40285
OPPB	OPPC	kan_21	0.275065
OPPB	OPPC	kan_21	-1.79592
OPPB	OPPC	kan_21	-0.00491449
OPPB	OPPC	kan_21	-1.33447
OPPB	OPPC	kan_21	-0.0516658
OPPB	OPPC	kan_21	-0.52064
OPPB	OPPC	kan_21	-1.62952
OPPB	OPPC	kan_42	0
OPPB	OPPC	kan_42	-1.49317
OPPB	OPPC	kan_99	-0.540561
OPPB	OPPC	kan_99	0.106819
PABC	MLTG	FRT_21	-1.12172
PABC	MLTG	FRT_21	-0.714487
PABC	MLTG	FRT_21	-0.728221
PABC	MLTG	FRT_21	-0.78341
PABC	MLTG	FRT_42	-0.179271
PABC	MLTG	FRT_42	-0.394007
PABC	MLTG	FRT_99	-0.323165
PABC	MLTG	FRT_99	-0.209324
PABC	MLTG	kan_21	-0.775794
PABC	MLTG	kan_21	-0.92837
PABC	MLTG	kan_21	-0.732541
PABC	MLTG	kan_21	-0.70646
PABC	MLTG	kan_21	-0.612202
PABC	MLTG	kan_21	-0.766416
PABC	MLTG	kan_21	-0.374106
PABC	MLTG	kan_21	-0.957008
PABC	MLTG	kan_42	0.621323
PABC	MLTG	kan_42	0.816823
PABC	MLTG	kan_99	0.0755604
PABC	MLTG	kan_99	-0.231766
RFBB	RFBD	FRT_21	-1.86095
RFBB	RFBD	FRT_21	-1.75542
RFBB	RFBD	FRT_21	-1.62896
RFBB	RFBD	FRT_21	-1.47735
RFBB	RFBD	FRT_42	-1.50424
RFBB	RFBD	FRT_42	-1.37033
RFBB	RFBD	FRT_99	-0.938913
RFBB	RFBD	FRT_99	-1.92976
RFBB	RFBD	kan_21	-2.5342
RFBB	RFBD	kan_21	-1.44357
RFBB	RFBD	kan_21	-1.79401
RFBB	RFBD	kan_21	-1.87068
RFBB	RFBD	kan_21	-1.90391
RFBB	RFBD	kan_21	-3.12231
RFBB	RFBD	kan_42	-2.40779
RFBB	RFBD	kan_42	-3.5363
RFBB	RFBD	kan_99	-2.17034
RFBB	RFBD	kan_99	-1.88585
SURA	PDXA	FRT_21	-0.129239
SURA	PDXA	FRT_21	0
SURA	PDXA	FRT_42	-0.188404
SURA	PDXA	FRT_42	-0.179447
SURA	PDXA	FRT_99	-0.643175
SURA	PDXA	FRT_99	-0.202368
SURA	PDXA	kan_21	-0.932893
SURA	PDXA	kan_21	-0.284174
SURA	PDXA	kan_21	-1.13461
SURA	PDXA	kan_21	-0.204481
SURA	PDXA	kan_21	-0.214669
SURA	PDXA	kan_21	-0.49465
SURA	PDXA	kan_21	-0.726731
SURA	PDXA	kan_42	-0.987704
SURA	PDXA	kan_42	-1.85139
SURA	PDXA	kan_99	-0.0900254
SURA	PDXA	kan_99	-0.5616

## Sheet: S1_protein
KO_mutant	gene_name	TU_pos_rank	mean_logFC
ACEE	PDHR	-1	0.100413
ACEE	ACEF	1	-1.15264
ACEE	LPDA	2	-0.202951
ACRA	ACRB	1	-0.671281
ACRB	ACRA	-1	0.196712
AHPC	AHPF	1	-0.154042
AMIA	HEMF	1	1.03361
AROK	AROB	1	0.365418
AROK	DAMX	2	0.0268774
AROK	DAM	3	0.331532
AROK	RPE	4	0.102194
ATPD	ATPF	-4	-1.15154
ATPD	ATPH	-3	-0.251669
ATPD	ATPA	-2	-0.0179101
ATPD	ATPG	-1	-0.930602
ATPD	ATPC	1	-0.806559
ATPE	ATPB	-1	-3.07702
ATPE	ATPF	1	-2.64391
ATPE	ATPH	2	-1.62324
ATPE	ATPA	3	-1.84207
ATPE	ATPG	4	-1.64785
BAMB	DER	1	-1.17779
BAMC	DAPA	-1	0.147436
BEPA	YFGD	1	1.07278
CLPP	CLPX	1	-0.612479
CLPX	CLPP	-1	-0.0924145
CLPX	LON	1	0.107917
CPOB	TOLB	-2	0.0217589
CPOB	PAL	-1	-0.472297
CPXA	CPXR	-1	2.18821
CPXR	CPXA	1	-1.74169
DAM	AROK	-3	-0.0571032
DAM	AROB	-2	0.167828
DAM	DAMX	-1	-0.0222326
DAM	RPE	1	-2.10406
DAM	GPH	2	-1.8081
DAM	TRPS	3	-0.836613
DEDD	FOLC	-1	-0.0311892
ENTB	ENTC	-2	0.527328
ENTB	ENTE	-1	0.571908
ENTB	ENTA	1	-0.178431
ENVC	GPMI	-1	-0.143763
ENVC	YIBQ	1	-1.6668
EPD	PGK	1	-0.579343
EPD	FBAA	2	0.0401592
EXBB	EXBD	1	-1.86434
FIS	DUSB	-1	1.613
FRUB	FRUK	1	-2.47822
FRUB	FRUA	2	-0.88694
FUR	FLDA	-2	0.364558
GCVP	GCVT	-2	-0.0999382
GCVP	GCVH	-1	-0.28891
HDEA	HDEB	1	-0.111843
HEMX	HEMC	-2	0.0848586
HEMX	HEMD	-1	0.108619
HEMX	HEMY	1	-1.54704
HEMY	HEMC	-3	-0.0517667
HEMY	HEMD	-2	-0.0135322
HEMY	HEMX	-1	0.132512
HISG	HISD	1	-0.882886
HISG	HISC	2	0.085428
HISG	HISB	3	0.492063
HISG	HISH	4	0.555082
HSLU	HSLV	-1	0.0221374
IHFA	RPLT	-4	-0.184331
IHFA	PHES	-2	0.153596
IHFA	PHET	-1	0.0570756
ISCA	ISCR	-3	0.969567
ISCA	ISCS	-2	0.689055
ISCA	ISCU	-1	0.872877
ISCS	ISCR	-1	1.12055
ISCS	ISCU	1	0.927496
ISCS	ISCA	2	1.15996
ISCU	ISCR	-2	1.19013
ISCU	ISCS	-1	0.9361
ISCU	ISCA	1	-0.943048
LAPA	LAPB	1	-0.451177
LAPA	PYRF	2	-0.192169
LAPA	YCIH	3	-0.220347
LON	CLPX	-1	0.00883899
LPOB	HINT	-2	0.157682
LPOB	NAGZ	2	-0.363388
LPOB	YCFP	3	-0.21655
MDOG	MDOH	1	-0.480892
MLAC	MLAF	-3	-0.328361
MLAC	MLAE	-2	0.0648606
MLAC	MLAD	-1	-0.119715
MLAC	MLAB	1	-1.45477
MOAA	MOAB	1	2.22023
MOAA	MOAC	2	1.8296
MOAA	MOAD	3	2.22252
MOAA	MOAE	4	2.10305
MOAE	MOAA	-4	1.88172
MOAE	MOAB	-3	1.32055
MOAE	MOAC	-2	1.20722
MOAE	MOAD	-1	1.13783
MUTY	YGGX	1	0.0758139
MUTY	MLTC	2	1.72294
MUTY	NUPG	3	-0.221166
NAGA	NAGB	-1	3.60931
NAGA	NAGC	1	-2.34631
NAGA	NAGD	2	-0.418545
NUOF	NUOA	-4	0.143435
NUOF	NUOB	-3	-0.16753
NUOF	NUOC	-2	-0.0847258
NUOF	NUOE	-1	-0.13083
NUOF	NUOG	1	0.522429
NUOF	NUOH	2	0.276329
NUOF	NUOI	3	0.347761
NUOF	NUOJ	4	1.372
OMPR	ENVZ	1	-0.703068
OPPB	OPPA	-1	0.15345
OPPB	OPPC	1	-2.80395
OPPB	OPPD	2	-1.74876
OPPB	OPPF	3	-1.96431
PABC	MLTG	1	-0.41729
PABC	TMK	2	0.324278
PABC	HOLB	3	0.288289
PABC	YCFH	4	0.489895
PAL	TOLB	-1	-0.428127
PAL	CPOB	1	-1.43626
PHOP	PHOQ	1	-0.38826
POTB	POTA	-1	0.829002
POTB	POTC	1	-4.06164
POTB	POTD	2	-1.91261
PQIB	YMBA	1	0.845718
PTSI	PTSH	-1	-0.793253
PTSI	CRR	1	-1.45592
PURE	PURK	1	-1.60445
RCSB	RCSD	-1	0.0283578
RCSD	RCSB	1	-0.880439
RCSF	TRMO	1	-1.92599
RECF	DNAA	-2	0.211584
RECF	DNAN	-1	0.146761
RFAC	HLDD	-2	0.219731
RFAC	RFAF	-1	0.328495
RFAC	RFAL	1	0.60433
RFAF	HLDD	-1	0.184413
RFAF	RFAC	1	-0.191333
RFAF	RFAL	2	0.216153
RFBB	RFBD	1	-2.52652
RFBB	RFBA	2	-0.402418
RFBB	RFBC	3	-0.0605985
RFFG	WECA	-4	-0.0257576
RFFG	WZZE	-3	0.0401455
RFFG	WECB	-2	-0.0829653
RFFG	WECC	-1	0.02514
RFFG	RFFH	1	0.606202
RFFG	WECD	2	0.712584
RFFG	WECE	3	0.887003
RPLA	RPLK	-1	0.832195
RPLA	RPLJ	1	0.233865
RPLA	RPLL	2	0.912505
RPLA	RPOB	3	-0.0450053
RPLA	RPOC	4	0.0385798
RPOZ	SPOT	1	-0.655481
RPOZ	TRMH	2	-0.669889
RPOZ	RECG	3	-0.575585
RUVA	RUVB	1	-0.697973
SDHA	SDHD	-1	-0.335178
SDHA	SDHB	1	0.909545
SDHA	SUCA	2	1.6242
SDHA	SUCB	3	1.57766
SDHA	SUCC	4	1.32597
SECB	YIBN	-2	-0.144219
SECB	GRXC	-1	-0.135956
SECB	GPSA	1	-0.980696
SUFB	SUFA	-1	-0.155726
SUFB	SUFC	1	0.362244
SUFB	SUFD	2	1.32404
SUFB	SUFS	3	1.40959
SURA	LPTD	-1	-1.32047
SURA	PDXA	1	-1.00495
SURA	RSMA	2	-0.280962
SURA	APAH	4	-0.408914
TAMB	TAMA	-1	0.199578
TAMB	YTFP	1	0.326289
TATB	TATA	-1	0.961895
TATB	TATD	2	-0.114351
TOLB	PAL	1	-1.37061
TOLB	CPOB	2	-1.53256
TOLQ	YBGC	-1	0.0806289
TOLQ	TOLR	1	-1.2591
TOLQ	TOLA	2	-0.0118897
VIAA	RAVA	-1	0.186466
WZXE	RFFG	-4	-0.0753128
WZXE	RFFH	-3	0.000415905
WZXE	WECD	-2	0.0437441
WZXE	WECE	-1	0.190373
WZXE	WECG	3	-1.15893
WZZE	WECA	-1	-0.0247682
WZZE	WECB	1	-0.859676
WZZE	WECC	2	-0.875963
WZZE	RFFG	3	-0.819825
WZZE	RFFH	4	-0.650892
XERD	DSBC	1	1.58248
XERD	RECJ	2	1.65928
YBAB	RECR	1	-1.64035
YEAY	TSAB	-1	-0.0657952
YECN	CMOA	1	-1.23975
YECN	CMOB	2	-1.17228
YFED	YFEC	-1	0.0437882
YGFB	PEPP	1	1.3265
YGFB	UBIH	2	1.10262
YGFB	UBII	3	1.14445
YGFX	SDHE	-1	-1.96965
YRDD	TSAC	1	-0.502505
YRDD	AROE	2	0.0868646

## Sheet: S1_RNA
KO_mutant	gene_name	TU_pos_rank	mean_logFC
AHPC	AHPF	1	0.379821
AHPF	AHPC	-1	0.43837
CSPC	YOBF	-1	-2.58999
CYOA	CYOB	1	-3.78713
CYOA	CYOC	2	-3.95465
CYOA	CYOD	3	-4.00907
CYOA	CYOE	4	-3.69249
CYOB	CYOA	-1	-1.63078
CYOB	CYOC	1	-1.84841
CYOB	CYOD	2	-2.15087
CYOB	CYOE	3	-2.16168
CYOC	CYOA	-2	0.226491
CYOC	CYOB	-1	0.054989
CYOC	CYOD	1	-0.49964
CYOC	CYOE	2	-0.766933
CYOD	CYOB	-2	-0.635262
CYOD	CYOC	-1	-0.606029
CYOD	CYOE	1	-1.35344
DEAD	YRBN	-1	0.174617
FIS	DUSB	-1	1.45089
FOLX	YFCH	1	1.26038
GLOA	NEMR	-2	0.239575
GLOA	NEMA	-1	-0.00836347
GSHB	RSME	-1	0.0021405
ISCS	ISCR	-1	0.543708
ISCS	ISCU	1	0.560364
ISCS	ISCA	2	0.539282
ISCU	ISCR	-2	2.28766
ISCU	ISCA	1	0.673402
NLPD	RPOS	1	-1.73026
NUOB	NUOA	-1	-0.27077
NUOB	NUOC	1	-0.934605
NUOB	NUOG	4	-1.17958
POXB	HCP	-2	NA
POXB	HCR	-1	0.0725855
POXB	LTAE	1	-0.358712
POXB	YBJT	2	-0.363416
SKP	BAMA	-1	0.714266
SKP	LPXD	1	-0.341989
SKP	FABZ	2	0.657595
SPEA	SPEB	1	0.104643
SPEB	SPEA	-1	-0.0610708
SPED	YACC	-2	0.41007
SPED	SPEE	-1	0.906977
SUFA	SUFB	1	0.0327713
SUFA	SUFC	2	0
SUFA	SUFD	3	-0.0902909
SUFA	SUFS	4	-0.103444
SUFB	SUFA	-1	0.0367798
SUFB	SUFC	1	2.28205
SUFB	SUFD	2	2.4844
SUFB	SUFS	3	2.19665
SUFB	SUFE	4	1.72023
SUFC	SUFA	-2	0.775065
SUFC	SUFB	-1	0.603352
SUFC	SUFD	1	1.17972
SUFC	SUFS	2	0.164662
SUFC	SUFE	3	-0.0454942
SURA	LPTD	-1	0.333271
SURA	PDXA	1	0.0942131
SURA	RSMA	2	-0.459385
SURA	APAG	3	-0.204247
SURA	APAH	4	-0.0519773
TALA	TKTB	1	1.60663
TKTB	TALA	-1	0.0267386

## Sheet: S2_protein
KO_mutant	gene_name	TU_pos_rank	mean_logFC
ACEE	PDHR	-1	0.100413
ACEE	ACEF	1	-1.15264
ACEE	LPDA	2	-0.202951
ACRA	ACRB	1	-0.671281
ACRB	ACRA	-1	0.196712
AHPC	AHPF	1	-0.154042
AMIA	HEMF	1	1.03361
AROK	AROB	1	0.365418
AROK	DAMX	2	0.0268774
AROK	DAM	3	0.331532
AROK	RPE	4	0.102194
ATPD	ATPF	-4	-1.15154
ATPD	ATPH	-3	-0.251669
ATPD	ATPA	-2	-0.0179101
ATPD	ATPG	-1	-0.930602
ATPD	ATPC	1	-0.806559
ATPE	ATPB	-1	-3.07702
ATPE	ATPF	1	-2.64391
ATPE	ATPH	2	-1.62324
ATPE	ATPA	3	-1.84207
ATPE	ATPG	4	-1.64785
BAMB	DER	1	-1.17779
BAMC	DAPA	-1	0.147436
BEPA	YFGD	1	1.07278
CLPP	CLPX	1	-0.612479
CLPX	CLPP	-1	-0.0924145
CLPX	LON	1	0.107917
CPOB	TOLB	-2	0.0217589
CPOB	PAL	-1	-0.472297
CPXA	CPXR	-1	2.18821
DAM	AROK	-3	-0.0571032
DAM	AROB	-2	0.167828
DAM	DAMX	-1	-0.0222326
DAM	RPE	1	-2.10406
DAM	GPH	2	-1.8081
DAM	TRPS	3	-0.836613
DEDD	FOLC	-1	-0.0311892
ENTB	ENTC	-2	0.527328
ENTB	ENTE	-1	0.571908
ENTB	ENTA	1	-0.178431
ENVC	GPMI	-1	-0.143763
ENVC	YIBQ	1	-1.6668
EPD	PGK	1	-0.579343
EPD	FBAA	2	0.0401592
EXBB	EXBD	1	-1.86434
FRUB	FRUK	1	-2.47822
FRUB	FRUA	2	-0.88694
GCVP	GCVT	-2	-0.0999382
GCVP	GCVH	-1	-0.28891
HDEA	HDEB	1	-0.111843
HEMX	HEMC	-2	0.0848586
HEMX	HEMD	-1	0.108619
HEMX	HEMY	1	-1.54704
HEMY	HEMC	-3	-0.0517667
HEMY	HEMD	-2	-0.0135322
HEMY	HEMX	-1	0.132512
HISG	HISD	1	-0.882886
HISG	HISC	2	0.085428
HISG	HISB	3	0.492063
HISG	HISH	4	0.555082
HSLU	HSLV	-1	0.0221374
ISCA	ISCR	-3	0.969567
ISCA	ISCS	-2	0.689055
ISCA	ISCU	-1	0.872877
ISCS	ISCR	-1	1.12055
ISCS	ISCU	1	0.927496
ISCS	ISCA	2	1.15996
ISCU	ISCR	-2	1.19013
ISCU	ISCS	-1	0.9361
ISCU	ISCA	1	-0.943048
LAPA	LAPB	1	-0.451177
LAPA	PYRF	2	-0.192169
LAPA	YCIH	3	-0.220347
LON	CLPX	-1	0.00883899
LPOB	HINT	-2	0.157682
LPOB	NAGZ	2	-0.363388
LPOB	YCFP	3	-0.21655
MDOG	MDOH	1	-0.480892
MLAC	MLAF	-3	-0.328361
MLAC	MLAE	-2	0.0648606
MLAC	MLAD	-1	-0.119715
MLAC	MLAB	1	-1.45477
MOAA	MOAB	1	2.22023
MOAA	MOAC	2	1.8296
MOAA	MOAD	3	2.22252
MOAA	MOAE	4	2.10305
MOAE	MOAA	-4	1.88172
MOAE	MOAB	-3	1.32055
MOAE	MOAC	-2	1.20722
MOAE	MOAD	-1	1.13783
MUTY	YGGX	1	0.0758139
MUTY	MLTC	2	1.72294
MUTY	NUPG	3	-0.221166
NAGA	NAGB	-1	3.60931
NAGA	NAGC	1	-2.34631
NAGA	NAGD	2	-0.418545
NUOF	NUOA	-4	0.143435
NUOF	NUOB	-3	-0.16753
NUOF	NUOC	-2	-0.0847258
NUOF	NUOE	-1	-0.13083
NUOF	NUOG	1	0.522429
NUOF	NUOH	2	0.276329
NUOF	NUOI	3	0.347761
NUOF	NUOJ	4	1.372
OPPB	OPPA	-1	0.15345
OPPB	OPPC	1	-2.80395
OPPB	OPPD	2	-1.74876
OPPB	OPPF	3	-1.96431
PABC	MLTG	1	-0.41729
PABC	TMK	2	0.324278
PABC	HOLB	3	0.288289
PABC	YCFH	4	0.489895
PAL	TOLB	-1	-0.428127
PAL	CPOB	1	-1.43626
POTB	POTA	-1	0.829002
POTB	POTC	1	-4.06164
POTB	POTD	2	-1.91261
PQIB	YMBA	1	0.845718
PTSI	PTSH	-1	-0.793253
PTSI	CRR	1	-1.45592
PURE	PURK	1	-1.60445
RCSD	RCSB	1	-0.880439
RCSF	TRMO	1	-1.92599
RECF	DNAA	-2	0.211584
RECF	DNAN	-1	0.146761
RFAC	HLDD	-2	0.219731
RFAC	RFAF	-1	0.328495
RFAC	RFAL	1	0.60433
RFAF	HLDD	-1	0.184413
RFAF	RFAC	1	-0.191333
RFAF	RFAL	2	0.216153
RFBB	RFBD	1	-2.52652
RFBB	RFBA	2	-0.402418
RFBB	RFBC	3	-0.0605985
RFFG	WECA	-4	-0.0257576
RFFG	WZZE	-3	0.0401455
RFFG	WECB	-2	-0.0829653
RFFG	WECC	-1	0.02514
RFFG	RFFH	1	0.606202
RFFG	WECD	2	0.712584
RFFG	WECE	3	0.887003
RPLA	RPLK	-1	0.832195
RPLA	RPLJ	1	0.233865
RPLA	RPLL	2	0.912505
RPLA	RPOB	3	-0.0450053
RPLA	RPOC	4	0.0385798
RUVA	RUVB	1	-0.697973
SDHA	SDHD	-1	-0.335178
SDHA	SDHB	1	0.909545
SDHA	SUCA	2	1.6242
SDHA	SUCB	3	1.57766
SDHA	SUCC	4	1.32597
SECB	YIBN	-2	-0.144219
SECB	GRXC	-1	-0.135956
SECB	GPSA	1	-0.980696
SUFB	SUFA	-1	-0.155726
SUFB	SUFC	1	0.362244
SUFB	SUFD	2	1.32404
SUFB	SUFS	3	1.40959
SURA	LPTD	-1	-1.32047
SURA	PDXA	1	-1.00495
SURA	RSMA	2	-0.280962
SURA	APAH	4	-0.408914
TAMB	TAMA	-1	0.199578
TAMB	YTFP	1	0.326289
TATB	TATA	-1	0.961895
TATB	TATD	2	-0.114351
TOLB	PAL	1	-1.37061
TOLB	CPOB	2	-1.53256
TOLQ	YBGC	-1	0.0806289
TOLQ	TOLR	1	-1.2591
TOLQ	TOLA	2	-0.0118897
VIAA	RAVA	-1	0.186466
WZXE	RFFG	-4	-0.0753128
WZXE	RFFH	-3	0.000415905
WZXE	WECD	-2	0.0437441
WZXE	WECE	-1	0.190373
WZXE	WECG	3	-1.15893
WZZE	WECA	-1	-0.0247682
WZZE	WECB	1	-0.859676
WZZE	WECC	2	-0.875963
WZZE	RFFG	3	-0.819825
WZZE	RFFH	4	-0.650892
XERD	DSBC	1	1.58248
XERD	RECJ	2	1.65928
YBAB	RECR	1	-1.64035
YEAY	TSAB	-1	-0.0657952
YECN	CMOA	1	-1.23975
YECN	CMOB	2	-1.17228
YFED	YFEC	-1	0.0437882
YGFB	PEPP	1	1.3265
YGFB	UBIH	2	1.10262
YGFB	UBII	3	1.14445
YGFX	SDHE	-1	-1.96965
YRDD	TSAC	1	-0.502505
YRDD	AROE	2	0.0868646

## Sheet: S2_RNA
KO_mutant	gene_name	TU_pos_rank	mean_logFC
AHPC	AHPF	1	0.379821
AHPF	AHPC	-1	0.43837
CSPC	YOBF	-1	-2.58999
CYOA	CYOB	1	-3.78713
CYOA	CYOC	2	-3.95465
CYOA	CYOD	3	-4.00907
CYOA	CYOE	4	-3.69249
CYOB	CYOA	-1	-1.63078
CYOB	CYOC	1	-1.84841
CYOB	CYOD	2	-2.15087
CYOB	CYOE	3	-2.16168
CYOC	CYOA	-2	0.226491
CYOC	CYOB	-1	0.054989
CYOC	CYOD	1	-0.49964
CYOC	CYOE	2	-0.766933
CYOD	CYOB	-2	-0.635262
CYOD	CYOC	-1	-0.606029
CYOD	CYOE	1	-1.35344
DEAD	YRBN	-1	0.174617
FOLX	YFCH	1	1.26038
GLOA	NEMR	-2	0.239575
GLOA	NEMA	-1	-0.00836347
GSHB	RSME	-1	0.0021405
ISCS	ISCR	-1	0.543708
ISCS	ISCU	1	0.560364
ISCS	ISCA	2	0.539282
ISCU	ISCR	-2	2.28766
ISCU	ISCA	1	0.673402
NLPD	RPOS	1	-1.73026
NUOB	NUOA	-1	-0.27077
NUOB	NUOC	1	-0.934605
NUOB	NUOG	4	-1.17958
POXB	HCP	-2	NA
POXB	HCR	-1	0.0725855
POXB	LTAE	1	-0.358712
POXB	YBJT	2	-0.363416
SKP	BAMA	-1	0.714266
SKP	LPXD	1	-0.341989
SKP	LPXD	1	-0.341989
SKP	FABZ	2	0.657595
SKP	FABZ	2	0.657595
SPEA	SPEB	1	0.104643
SPEB	SPEA	-1	-0.0610708
SPED	YACC	-2	0.41007
SPED	SPEE	-1	0.906977
SUFA	SUFB	1	0.0327713
SUFA	SUFC	2	0
SUFA	SUFD	3	-0.0902909
SUFA	SUFS	4	-0.103444
SUFB	SUFA	-1	0.0367798
SUFB	SUFC	1	2.28205
SUFB	SUFD	2	2.4844
SUFB	SUFS	3	2.19665
SUFB	SUFE	4	1.72023
SUFC	SUFA	-2	0.775065
SUFC	SUFB	-1	0.603352
SUFC	SUFD	1	1.17972
SUFC	SUFS	2	0.164662
SUFC	SUFE	3	-0.0454942
SURA	LPTD	-1	0.333271
SURA	PDXA	1	0.0942131
SURA	PDXA	1	0.0942131
SURA	RSMA	2	-0.459385
SURA	APAG	3	-0.204247
SURA	APAH	4	-0.0519773
TALA	TKTB	1	1.60663
TKTB	TALA	-1	0.0267386

[truncated: 9 more sheets: S3a, S3b, S4, S5a_left, S5a_right, S5b_left, S5b_right, S6, S7b]
